# Supplementary material for: Global population structure of Shiga toxin-producing Escherichia coli O103:H2 and the variation in their major virulence factor-encoding genetic elements
Source: Microb Genom. 2026 Jan 23;12(1):001625. doi: 10.1099/mgen.0.001625 (PMC12831630; doi:10.1099/mgen.0.001625)
Supplement: Uncited Supplementary Material 2. [file mgen-12-01625-s002.xlsx]

## Sheet: TableS1
Table S1. O103:H2 strains analyzed in this study
											Virulence plasmid-encoding genes
Identical clone in WGS analysis	Strain	BAPS	ST	Country	Source	Year	Accession No.	stx1 subtype	stx2 subtype	eae subtype	hlyA	ecf1	stcE	katP	espP	efa1
	12009	C1	17	Japan	Human	2009	GCF_000010745.1	stx1a	stx2a	epsilon1	+	+	+	-	-	-
	HH030_3F	C3	376	Japan	Bovine	2014	DRR102658	-	-	epsilon1	+	+	+	-	-	-
	KS13_2A	C1	17	Japan	Bovine	2013	DRR103059	stx1a	-	epsilon1	+	+	-	-	+	+
	NS012-12A	C5	17	Japan	Bovine	2014	DRR103156	stx1a	-	epsilon1	+	+	-	+	+	+
	E88	C4	17	Japan	Human	2016	DRR159291	stx1a	-	epsilon1	+	+	+	-	-	-
	E102	C4	17	Japan	Human	2016	DRR159296	stx1a	-	epsilon1	+	+	-	-	+	-
4	E103	-	17	Japan	Human	2016	DRR159297	stx1a	-	epsilon1	+	+	-	+	+	+
	DE-COMM-3256	4LVs of ST17	2307	missing	missing	missing	ERR1948924	-	-	-	-	-	-	-	-	-
	DE-COMM-3736	C1	20	missing	missing	missing	ERR1948926	-	-	beta1	-	-	-	-	-	-
	DE-COMM-4204	C1	20	missing	missing	missing	ERR1948938	-	-	beta1	-	-	-	-	-	-
	M0041-02-16-MC242	C3	17	UK	missing	2015	ERR1995472	-	-	epsilon1	+	-	+	+	-	-
	PAT-15-20441/ECX	C1	1790	Portugal	Bovine	2015	ERR2019219	-	-	beta1	-	-	-	-	-	-
	SSI-AC360	C4	17	Denmark	Human	2014	ERR2044143	stx1a	-	-	+	+	+	-	-	-
	SSI-AC266	C3	17	Denmark	Human	2015	ERR2044051	stx1a	-	epsilon1	+	+	+	+	-	-
	SSI-AC273	C3	17	Denmark	Human	2015	ERR2044058	stx1a	-	epsilon1	+	+	+	+	-	-
	SSI-AC281	C3	17	Denmark	Human	2015	ERR2044066	stx1a	-	epsilon1	+	+	+	+	-	-
	SAMEA104175438	C4	17	Denmark	Human	2015	ERR2044067	stx1a	stx2a	epsilon1	+	+	+	-	-	-
	SAMEA104175444	C3	17	Denmark	Human	2015	ERR2044073	stx1a	-	epsilon1	+	+	+	-	-	-
	SSI-AC291	C3	17	Denmark	Human	2015	ERR2044076	stx1a	-	epsilon1	+	+	+	+	-	-
	SAMEA104175487	C4	17	Denmark	Human	2016	ERR2044116	stx1a	-	epsilon1	+	+	+	-	-	-
	SAMEA104175490	C3	17	Denmark	Human	2016	ERR2044119	stx1a	-	epsilon1	+	+	+	-	-	-
	RW1374	C3	17	missing	missing	missing	ERR162683	stx1a	-	epsilon1	+	+	+	-	-	-
	AS3837	C3	17	missing	missing	missing	ERR162684	-	-	epsilon1	+	+	+	+	-	-
	401553	C3	17	Kenya	Human	missing	ERR178155	-	-	epsilon1	+	+	+	-	-	-
	eo2592	4LVs of ST17	2307	UK	Human	2009	ERR434541	-	-	-	-	-	-	-	-	-
	0757_08	C3	17	missing	missing	missing	ERR433351	stx1a	-	epsilon1	+	+	-	+	-	-
	01_10_008_1	C3	17	missing	missing	missing	ERR433356	stx1a	-	-	-	+	-	-	-	-
	03_21_011_5	C3	5472	missing	missing	missing	ERR433385	stx1a	-	epsilon1	+	+	+	-	-	-
	VREC0440	4LVs of ST17	2307	UK	Bovine	2015	ERR1082533	-	-	-	-	-	-	-	-	-
	VRES0666	4LVs of ST17	2307	UK	Meat (Gallus gallus)	2015	ERR1156334	-	-	-	-	-	-	-	-	-
	11BKT072753	C3	376	Sweden	Bovine	2011	ERR1079206	-	-	epsilon1	+	+	+	-	-	-
	13BKT050497	C3	17	Sweden	Bovine	2011	ERR1079207	stx1a	-	epsilon1	+	+	+	-	-	-
	13BKT050516	C1	17	Sweden	Bovine	2011	ERR1079208	-	-	epsilon1	+	+	-	-	+	-
	13BKT050517	C4	17	Sweden	Bovine	2011	ERR1079209	stx1a	-	epsilon1	+	+	+	-	-	-
	13BKT052816	C1	17	Sweden	Bovine	2011	ERR1079210	-	-	epsilon1	+	+	+	-	-	-
1	13BKT061952	-	17	Sweden	Bovine	2011	ERR1079211	stx1a	-	epsilon1	+	+	+	+	-	-
1	13BKT061954	C3	17	Sweden	Bovine	2011	ERR1079212	stx1a	-	epsilon1	+	+	+	+	-	-
	13BKT050520	C3	376	Sweden	Bovine	2011	ERR1079213	-	-	epsilon1	+	+	+	-	-	-
	13BKT052806	C1	17	Sweden	Bovine	2011	ERR1079214	-	-	epsilon1	+	+	+	-	-	-
	13BKT052810	C1	17	Sweden	Bovine	2011	ERR1079215	-	-	epsilon1	+	+	+	-	-	-
	13BKT066943	C3	376	Sweden	Bovine	2011	ERR1079216	-	-	epsilon1	+	+	+	-	-	-
	13BKT052815	C3	17	Sweden	Bovine	2011	ERR1079217	stx1a	-	epsilon1	+	+	+	+	-	-
	11BKT076753	C3	376	Sweden	Bovine	2011	ERR1079218	-	-	epsilon1	+	+	+	-	-	-
	13BKT052804	C3	376	Sweden	Bovine	2011	ERR1079219	-	-	epsilon1	+	+	+	-	-	-
19	ED287	-	17	Italy	Bovine	1995	ERR2365406	stx1a	-	epsilon1	+	+	+	-	-	-
	ED728	C3	17	Italy	Human	2010	ERR2365425	stx1a	-	-	+	+	+	+	-	-
	ecoli[ST-1146]	6LVs of ST17	1146	Denmark	Avian	2015	ERR1512514	-	-	-	-	-	-	-	-	-
	SAMEA4644783	C1	20	UK	Swine	2014	ERR7420492	-	-	beta1	-	-	-	-	-	-
	SAMEA4645123	C1	20	UK	Swine	2015	ERR7420832	-	-	beta1	-	-	-	-	-	-
	SAMEA4645126	C1	20	UK	Swine	2015	ERR7420835	-	-	beta1	-	-	-	-	-	-
	SAMEA4645175	C1	20	UK	Swine	2015	ERR7420883	-	-	beta1	-	-	-	-	-	-
	SAMEA4645177	C1	20	UK	Swine	2015	ERR7420885	-	-	beta1	-	-	-	-	-	-
	16-00137	C3	17	Germany	Human	2016	ERR3317700	stx1a	-	epsilon1	+	+	+	+	-	-
52	17-00946	-	17	Austria	Human	2017	ERR3309127	stx1a	-	epsilon1	+	+	+	-	-	-
	17-00991	C3	17	Germany	Human	2017	ERR3309128	stx1a	-	epsilon1	+	+	+	-	-	-
	17-01749	C4	17	Germany	Human	2017	ERR3317725	stx1a	-	epsilon1	+	+	+	-	-	-
	17-03548	C4	17	Germany	Human	2017	ERR3317735	stx1a	-	epsilon1	+	+	+	-	-	-
	17-07255	C4	17	Germany	Human	2017	ERR3317752	stx1a	-	epsilon1	+	+	+	-	-	-
	INT007450	C3	17	Kenya	Human	2016	ERR3328942	-	-	epsilon1	+	+	+	-	-	-
	201702011-S2_S9	C1	20	Germany	Swine	2015	ERR4843684	-	-	beta1	-	-	-	-	-	-
	CVM9450	C4	17	missing	Human	1999?	GCF_000263915.1	stx1a	-	epsilon1	-	+	+	-	-	-
29	2009C-3279	-	17	USA	Human	2014	GCF_000619765.2	stx1a	-	epsilon1	+	+	+	-	-	-
	2011C-3750	C5	17	USA	Human	2014	GCF_000616345.2	stx1a	stx2a	epsilon1	+	+	-	+	+	+
	08-4228	C4	17	USA	Human	missing	SRR1570036	stx1a	stx2d	epsilon1	+	+	+	-	-	-
	07-3787	C1	17	USA	Human	2007	SRR1569999	-	stx2c	epsilon1	+	+	-	-	+	+
	08-3367	C2	1967	USA	Human	missing	SRR1609711	stx1a	stx2a	epsilon1	-	+	-	+	+	-
	08-3681	C5	17	USA	Human	missing	SRR1609713	stx1a	-	epsilon1	+	+	-	+	+	+
	2012C-4044	C4	17	USA	Human	2012	SRR1609761	-	-	-	+	+	+	-	-	-
	2014C-3040	C5	17	USA	Human	2013	SRR1609858	stx1a	-	epsilon1	+	+	-	+	+	+
	PNUSAE000003	C2	1967	USA	Human	2014	SRR1635537	stx1a	-	epsilon1	+	+	-	+	+	-
	PNUSAE000035	C5	17	USA	Human	2014	SRR1640154	stx1a	-	epsilon1	+	+	-	+	+	+
	PNUSAE000018	C4	17	USA	Human	2014	SRR1664392	stx1a	-	epsilon1	-	+	+	-	-	-
	PNUSAE000021	C2	1967	USA	Human	2014	SRR1664395	stx1a	-	epsilon1	-	+	-	+	+	-
	FSIS1400370	C4	17	USA	Bovine	2014	SRR1693395	stx1a	-	epsilon1	+	+	+	-	-	-
	FSIS1400372	C5	17	USA	Bovine	2014	SRR1693410	stx1a	-	epsilon1	+	+	-	+	+	+
	FSIS1400373	C4	17	USA	Bovine	2014	SRR1693391	stx1a	-	epsilon1	+	+	+	-	-	-
	PNUSAE000030	C2	1967	USA	Human	2014	SRR1691189	stx1a	-	epsilon1	+	+	-	+	+	-
	PNUSAE000031	C5	17	USA	Human	2014	SRR1691190	stx1a	-	epsilon1	+	+	-	+	+	+
	PNUSAE000033	C2	1967	USA	Human	2014	SRR1691193	stx1a	-	epsilon1	+	+	-	+	+	-
	PNUSAE00105	C2	1967	USA	Human	2014	SRR2535174	stx1a	-	epsilon1	+	+	-	+	+	-
	PNUSAE000084	C4	17	USA	Human	2014	SRR1696796	stx1a	-	epsilon1	+	+	+	-	-	-
	PNUSAE000108	C4	17	USA	Human	2014	SRR1714127	stx1a	-	epsilon1	+	+	+	-	-	-
	PNUSAE000113	C4	17	USA	Human	2014	SRR1714130	stx1a	-	epsilon1	+	+	+	-	-	-
	PNUSAE000119	C4	17	USA	Human	2014	SRR1714134	stx1a	-	epsilon1	-	+	+	-	-	-
	PNUSAE000121	C4	17	USA	Human	2014	SRR1724592	stx1a	-	epsilon1	+	+	+	-	-	-
41	PNUSAE000122	-	1967	USA	Human	2014	SRR2535179	stx1a	-	epsilon1	+	+	-	+	+	-
30	PNUSAE000123	-	17	USA	Human	2014	SRR1724594	stx1a	-	epsilon1	+	+	+	-	-	-
	PNUSAE000125	C4	17	USA	Human	missing	SRR1724596	stx1a	-	epsilon1	+	+	+	-	-	-
	PNUSAE000130	C4	17	USA	Human	2014	SRR1724599	stx1a	-	epsilon1	+	+	+	-	-	-
	PNUSAE000076	C5	17	USA	Human	2014	SRR1732282	stx1a	-	epsilon1	-	-	-	-	-	-
	2014C-4653	C2	1967	USA	Human	missing	SRR1758770	stx1a	-	epsilon1	+	+	-	+	+	-
	PNUSAE000205	C2	1967	USA	Human	missing	SRR1767914	stx1a	-	epsilon1	+	+	-	+	+	-
30	PNUSAE000206	-	17	USA	Human	missing	SRR1767915	stx1a	-	epsilon1	+	+	+	-	-	-
	PNUSAE000211	C4	17	USA	Human	missing	SRR1767920	stx1a	-	epsilon1	+	+	+	-	-	-
30	PNUSAE000212	-	17	USA	Human	missing	SRR1767921	stx1a	-	epsilon1	+	+	+	-	-	-
	PNUSAE000215	C1	17	USA	Human	2015	SRR1767924	stx1a	-	epsilon1	+	+	+	-	-	-
41	PNUSAE000199	C2	1967	USA	Human	2014	SRR5329286	stx1a	-	epsilon1	+	+	-	+	+	-
	PNUSAE000218	C4	17	USA	Human	2014	SRR2056060	stx1a	-	epsilon1	+	+	+	-	-	-
	PNUSAE000167	C1	17	USA	Human	2014	SRR1773043	stx1a	-	epsilon1	+	+	+	-	-	-
	PNUSAE000184	C4	17	USA	Human	2014	SRR5448757	stx1a	-	epsilon1	+	+	+	-	-	-
	PNUSAE000188	C4	17	USA	Human	2014	SRR1773071	stx1a	-	epsilon1	+	+	+	-	-	-
	PNUSAE000201	C5	17	USA	Human	2014	SRR1773040	stx1a	-	epsilon1	+	+	-	+	+	+
	PNUSAE000202	C5	17	USA	Human	2014	SRR1773041	stx1a	-	epsilon1	+	+	-	+	+	-
	PNUSAE000147	C3	17	USA	Human	2014	SRR1773020	stx1a	-	epsilon1	+	+	+	-	-	-
30	PNUSAE000153	-	17	USA	Human	missing	SRR1785137	stx1a	-	epsilon1	+	+	+	-	-	-
	PNUSAE000156	C1	17	USA	Human	missing	SRR1785139	stx1a	-	epsilon1	+	+	+	-	-	-
	PNUSAE000045	C4	17	USA	Human	2014	SRR1785132	stx1a	-	epsilon1	+	+	+	-	-	-
	PNUSAE000231	C4	17	USA	Human	2015	SRR1793819	stx1a	-	epsilon1	+	+	+	-	-	-
	PNUSAE000279	C5	17	USA	Human	2014	SRR1804194	stx1a	-	epsilon1	+	+	-	+	+	+
	PNUSAE000282	C2	1967	USA	Human	missing	SRR1811829	stx1a	-	epsilon1	-	-	-	-	+	-
	BCW_4824	C3	17	missing	missing	missing	SRR1816436	stx1a	-	epsilon1	+	+	+	-	-	-
19	BCW_5288	C1	17	missing	missing	missing	SRR1816703	stx1a	-	epsilon1	+	+	+	-	-	-
	BCW_5345	C3	17	missing	missing	missing	SRR1816744	stx1a	-	-	+	+	+	+	-	-
	BCW_5709	C3	17	missing	missing	missing	SRR1814785	stx1a	-	epsilon1	+	+	+	+	-	-
	BCW_5727	C3	17	missing	missing	missing	SRR1814803	stx1a	-	epsilon1	+	+	+	+	-	-
	BCW_5741	C3	17	missing	missing	missing	SRR1814816	stx1a	-	epsilon1	+	+	+	+	-	-
	BCW_5748	C3	17	missing	missing	missing	SRR1814822	stx1a	-	epsilon1	+	+	+	+	-	-
	BCW_5756	C3	17	missing	missing	missing	SRR1814830	stx1a	-	epsilon1	+	+	+	-	-	-
	BCW_5760	C4	17	missing	missing	missing	SRR1814834	stx1a	stx2a	epsilon1	+	+	+	-	-	-
	BCW_5771	C3	17	missing	missing	missing	SRR1814844	stx1a	-	epsilon1	+	+	+	+	-	-
	PNUSAE000308	C4	17	USA	Human	2014	SRR1822545	stx1a	-	epsilon1	+	+	+	-	-	-
	PNUSAE000318	C4	17	USA	Human	2014	SRR1822592	stx1a	-	epsilon1	+	+	+	-	-	-
	PNUSAE000341	C4	17	USA	Human	2014	SRR1822599	stx1a	-	epsilon1	+	+	+	-	-	-
	PNUSAE000355	C2	1967	USA	Human	2015	SRR2056069	stx1a	-	epsilon1	+	+	-	+	+	-
	PNUSAE000356	C4	17	USA	Human	2015	SRR2056070	stx1a	-	epsilon1	+	+	+	-	-	-
	PNUSAE000358	C4	17	USA	Human	2014	SRR5448759	stx1a	-	epsilon1	+	+	+	-	-	-
	PNUSAE000359	C4	17	USA	Human	2014	SRR1871152	stx1a	-	epsilon1	+	+	+	-	-	-
	PNUSAE000333	C2	1967	USA	Human	2015	SRR1870996	stx1a	-	epsilon1	+	+	-	+	+	-
	PNUSAE000335	C2	1967	USA	Human	2015	SRR1871048	stx1a	-	epsilon1	+	+	-	+	+	-
	PNUSAE000370	C5	17	USA	Human	2014	SRR1871423	stx1a	-	epsilon1	+	+	-	+	+	+
	PNUSAE000407	C4	17	USA	Human	2014	SRR1913756	stx1a	-	epsilon1	+	+	+	-	-	-
	PNUSAE000412	C4	17	USA	Human	2014	SRR1913767	stx1a	-	epsilon1	+	+	+	-	-	-
	PNUSAE000371	C4	17	USA	Human	2014	SRR1913726	stx1a	-	epsilon1	+	+	+	-	-	-
	PNUSAE000373	C4	17	USA	Human	2014	SRR1913729	stx1a	-	epsilon1	+	+	+	-	-	-
	PNUSAE000382	C2	1967	USA	Human	2014	SRR1917513	stx1a	-	epsilon1	+	+	-	+	+	-
	PNUSAE000386	C5	17	USA	Human	2014	SRR1944447	stx1a	-	epsilon1	+	+	-	+	+	+
	PNUSAE000432	C4	17	USA	Human	2015	SRR1944457	stx1a	-	epsilon1	+	+	+	-	-	-
	PNUSAE000433	C4	17	USA	Human	2015	SRR1944458	stx1a	-	epsilon1	+	+	+	-	-	-
	PNUSAE000443	C5	17	USA	Human	2015	SRR1951449	stx1a	-	epsilon1	+	+	-	+	+	+
	2015C-3358	C2	1967	USA	Human	missing	SRR1953023	stx1a	-	epsilon1	+	+	-	+	+	-
	PNUSAE000420	C5	17	USA	Human	2015	SRR1964556	stx1a	-	epsilon1	+	+	-	+	+	+
	PNUSAE000436	C5	17	USA	Human	2014	SRR1964560	stx1a	-	epsilon1	+	+	-	+	+	+
	PNUSAE000467	C4	17	USA	Human	2015	SRR1999094	stx1a	-	epsilon1	+	+	+	-	-	-
	PNUSAE000427	C4	17	USA	Human	2015	SRR1999083	stx1a	-	-	-	+	+	-	-	-
	H133400672	C3	17	UK	Human	missing	SRR1981102	stx1a	-	epsilon1	+	+	+	+	-	-
	PNUSAE000505	C2	1967	USA	Human	missing	SRR2037370	stx1a	stx2a	epsilon1	+	+	-	+	+	-
	PNUSAE000506	C5	17	USA	Human	missing	SRR2037372	stx1a	-	epsilon1	+	+	-	+	+	+
	PNUSAE000507	C4	17	USA	Human	missing	SRR2037371	stx1a	-	epsilon1	+	+	+	-	-	-
	PNUSAE000472	C5	17	USA	Human	2015	SRR2002641	stx1a	-	epsilon1	+	+	-	+	+	+
	PNUSAE000525	C2	1967	USA	Human	2015	SRR1999097	stx1a	-	epsilon1	+	+	-	+	+	-
	PNUSAE000527	C4	17	USA	Human	2015	SRR1999099	stx1a	-	epsilon1	+	+	+	-	-	-
	PNUSAE000523	C4	5269	USA	Human	2015	SRR5045012	stx1a	-	epsilon1	-	+	+	-	-	-
	PNUSAE000520	C5	17	USA	Human	2015	SRR5312223	stx1a	-	epsilon1	-	-	-	-	-	-
	PNUSAE000501	C5	17	USA	Human	2015	SRR2002644	stx1a	-	epsilon1	+	+	-	+	+	+
20	PNUSAE000502	-	17	USA	Human	2015	SRR2002645	stx1a	-	epsilon1	+	+	+	-	-	-
	2014C-3100	C4	17	USA	Human	2013	SRR1999754	stx1a	-	epsilon1	+	+	+	-	-	-
	2014C-3090	C5	5621	USA	Human	2013	SRR1999778	stx1a	-	epsilon1	+	+	-	+	+	+
	2014C-3092	C5	5659	USA	Human	2013	SRR1999779	stx1a	-	epsilon1	+	+	-	+	+	+
	2014C-3069	C4	17	USA	Human	2013	SRR1999789	stx1a	stx2d	epsilon1	+	+	+	-	-	-
	PNUSAE000561	C2	1967	USA	Human	2015	SRR2038662	stx1a	-	epsilon1	+	+	-	+	+	-
	PNUSAE000476	C4	17	USA	Human	2014	SRR2038445	stx1a	-	epsilon1	+	+	+	+	-	-
	PNUSAE000477	C1	1786	USA	Human	2014	SRR2038446	stx1a	-	epsilon1	+	+	+	-	-	-
	PNUSAE000478	C4	17	USA	Human	2014	SRR2038447	stx1a	-	epsilon1	+	+	+	-	-	-
	PNUSAE000486	C2	1967	USA	Human	2014	SRR2038451	stx1a	-	epsilon1	-	-	-	-	-	-
	PNUSAE000490	C5	17	USA	Human	2015	SRR2038455	stx1a	-	epsilon1	+	+	-	-	+	+
	PNUSAE000493	C2	1967	USA	Human	2015	SRR2038458	stx1a	-	epsilon1	+	+	-	+	+	-
	PNUSAE000579	C2	1967	USA	Human	2015	SRR2038669	stx1a	-	epsilon1	+	+	-	+	+	-
20	PNUSAE000500	C4	17	USA	Human	2015	SRR2038461	stx1a	-	epsilon1	+	+	+	-	-	-
21	PNUSAE000586	-	17	USA	Human	2015	SRR2121041	stx1a	-	epsilon1	+	+	+	-	-	-
21	PNUSAE000588	C4	17	USA	Human	2015	SRR2121042	stx1a	-	epsilon1	+	+	+	-	-	-
	PNUSAE000602	C4	17	USA	Human	2015	SRR2043356	stx1a	-	epsilon1	+	+	+	-	-	-
	PNUSAE000623	C4	17	USA	Human	missing	SRR2043362	stx1a	-	epsilon1	+	+	+	-	-	-
	PNUSAE000624	C5	5531	USA	Human	missing	SRR2043363	stx1a	-	epsilon1	-	+	-	+	+	-
	PNUSAE000484	C5	17	USA	Human	2014	SRR2056391	stx1a	-	epsilon1	+	+	-	+	+	+
	PNUSAE000495	C4	17	USA	Human	2015	SRR2056393	stx1a	-	epsilon1	+	+	+	-	-	-
	PNUSAE000596	C5	17	USA	Human	2015	SRR2043352	stx1a	-	epsilon1	+	+	-	+	+	-
	PNUSAE000636	C4	17	USA	Human	2015	SRR2056409	stx1a	-	epsilon1	+	+	+	-	-	-
	PNUSAE000637	C5	17	USA	Human	missing	SRR2056410	stx1a	-	epsilon1	+	+	-	+	+	+
	PNUSAE000640	C5	17	USA	Human	2015	SRR2056412	stx1a	-	epsilon1	+	+	-	+	+	-
	2015C-3360	C2	1967	USA	Human	missing	SRR2052434	stx1a	-	epsilon1	+	+	-	+	+	-
30	2015C-3650	-	17	USA	Human	2015	SRR3158663	stx1a	-	epsilon1	+	+	+	-	-	-
30	2015C-3651	-	17	USA	Human	2015	SRR3158675	stx1a	-	epsilon1	+	+	+	-	-	-
30	2015C-3652	-	17	USA	Human	2015	SRR3158664	stx1a	-	epsilon1	+	+	+	-	-	-
30	2015C-3653	-	17	USA	Human	2015	SRR3158676	stx1a	-	epsilon1	+	+	+	-	-	-
	2015C-3639	C4	17	USA	Human	2015	SRR3158678	stx1a	-	epsilon1	+	+	+	-	-	-
	PNUSAE000542	C2	1967	USA	Human	2015	SRR2095944	stx1a	-	epsilon1	+	+	-	+	+	-
	PNUSAE000548	C4	17	USA	Human	2015	SRR2095950	stx1a	-	epsilon1	+	+	+	-	-	-
	PNUSAE000663	C3	17	USA	Human	2015	SRR2056432	stx1a	-	epsilon1	+	+	+	+	-	-
	PNUSAE000498	C2	1967	USA	Human	2015	SRR2568725	stx1a	-	epsilon1	+	+	-	+	+	-
	PNUSAE000645	C5	17	USA	Human	2015	SRR2056418	stx1a	-	epsilon1	+	+	-	+	+	+
	PNUSAE000647	C2	1967	USA	Human	2015	SRR2056419	stx1a	-	epsilon1	+	+	-	+	+	-
	PNUSAE000648	C5	17	USA	Human	2015	SRR2056420	stx1a	-	epsilon1	+	+	-	+	+	+
	PNUSAE000650	C5	17	USA	Human	2015	SRR2056422	stx1a	-	epsilon1	+	+	-	+	+	+
	PNUSAE000717	C4	17	USA	Human	missing	SRR2481354	stx1a	-	epsilon1	+	+	+	-	-	-
	PNUSAE000693	C5	17	USA	Human	missing	SRR2569284	stx1a	-	epsilon1	+	+	-	+	+	+
	PNUSAE000676	C2	1967	USA	Human	2015	SRR2559429	stx1a	-	epsilon1	+	+	-	-	+	-
	PNUSAE000670	C2	1967	USA	Human	2014	SRR2559424	stx1a	-	epsilon1	+	+	-	+	+	-
	PNUSAE000672	C5	17	USA	Human	2014	SRR2559426	stx1a	-	epsilon1	+	+	-	+	+	+
	PNUSAE000674	C2	1967	USA	Human	2014	SRR3593669	stx1a	-	epsilon1	+	+	-	-	+	-
	PNUSAE000700	C5	17	USA	Human	2015	SRR2481378	stx1a	-	epsilon1	+	+	-	+	+	+
	PNUSAE000701	C5	17	USA	Human	missing	SRR2481379	stx1a	-	epsilon1	+	+	-	+	+	+
30	PNUSAE000702	-	17	USA	Human	2015	SRR2481380	stx1a	-	epsilon1	+	+	+	-	-	-
	PNUSAE000708	C4	17	USA	Human	2014	SRR2559416	stx1a	-	epsilon1	+	+	+	-	-	-
	PNUSAE000711	C5	17	USA	Human	2014	SRR2559419	stx1a	-	epsilon1	+	+	-	+	+	+
	PNUSAE000777	C4	17	USA	Human	2015	SRR2481342	stx1a	-	epsilon1	+	+	+	-	-	-
	PNUSAE000730	C1	17	USA	Human	2015	SRR2481367	stx1a	-	epsilon1	+	+	+	-	-	-
	PNUSAE000731	C4	17	USA	Human	2015	SRR2481368	stx1a	-	epsilon1	+	+	+	-	-	-
	PNUSAE000732	C1	17	USA	Human	2015	SRR2481369	stx1a	-	epsilon1	+	+	+	-	-	-
31	PNUSAE000728	-	17	USA	Human	2015	SRR2481349	-	stx2a	epsilon1	+	+	-	-	+	+
25	PNUSAE000752	C2	1967	USA	Human	missing	SRR2562694	stx1a	-	epsilon1	+	+	-	+	+	-
	PNUSAE000753	C4	17	USA	Human	2013	SRR2562695	stx1a	-	epsilon1	+	+	+	-	-	-
	PNUSAE000809	C4	17	USA	Human	missing	SRR2550273	stx1a	-	epsilon1	-	-	+	-	-	-
	PNUSAE000812	C2	1967	USA	Human	missing	SRR2550330	stx1a	stx2a	epsilon1	+	+	-	+	+	-
	PNUSAE000813	C5	17	USA	Human	missing	SRR2550331	stx1a	-	epsilon1	+	+	-	+	+	-
	PNUSAE000815	C4	17	USA	Human	missing	SRR2550333	stx1a	-	epsilon1	+	+	+	-	-	-
	PNUSAE000816	C4	17	USA	Human	missing	SRR2550370	stx1a	-	epsilon1	+	+	+	-	-	-
	PNUSAE000742	C2	1967	USA	Human	2014	SRR2562686	stx1a	-	epsilon1	+	+	-	+	+	-
	PNUSAE000748	C4	17	USA	Human	2015	SRR2562692	stx1a	stx2a	epsilon1	+	+	+	-	-	-
	PNUSAE000836	C4	17	USA	Human	2015	SRR2155538	stx1a	-	epsilon1	+	+	+	-	-	-
	2015C-3852	C4	17	USA	Human	2015	SRR2192238	stx1a	-	epsilon1	+	+	+	-	-	-
	PNUSAE000788	C5	17	USA	Human	missing	SRR3541148	stx1a	-	epsilon1	+	+	-	+	+	+
	PNUSAE000792	C5	17	USA	Human	2014	SRR2481317	stx1a	-	epsilon1	+	+	-	+	+	+
	PNUSAE000795	C5	17	USA	Human	missing	SRR2550373	stx1a	-	epsilon1	+	+	-	+	+	+
	PNUSAE000819	C5	17	USA	Human	2013	SRR2102927	stx1a	-	epsilon1	+	+	-	+	+	+
	PNUSAE000820	C4	17	USA	Human	2013	SRR2102943	stx1a	-	epsilon1	+	+	+	-	-	-
25	PNUSAE000824	-	1967	USA	Human	2013	SRR2102940	stx1a	-	epsilon1	+	+	-	+	+	-
	PNUSAE000825	C2	1967	USA	Human	2013	SRR2102952	stx1a	-	epsilon1	+	+	-	-	+	-
	PNUSAE000828	C2	1967	USA	Human	2015	SRR2481305	stx1a	-	epsilon1	+	+	-	-	+	-
	PNUSAE000874	C5	17	USA	Human	missing	SRR2102953	stx1a	-	epsilon1	+	+	-	+	+	-
	PNUSAE000879	C4	17	USA	Human	missing	SRR2102918	stx1a	-	epsilon1	+	+	+	-	-	-
	PNUSAE000880	C2	1967	USA	Human	missing	SRR2102945	stx1a	-	epsilon1	+	+	-	+	+	-
	PNUSAE000803	C3	17	USA	Human	2014	SRR2102920	stx1a	-	epsilon1	+	+	+	+	-	-
	PNUSAE000806	C4	17	USA	Human	2014	SRR2102933	stx1a	-	epsilon1	-	+	+	-	-	-
	PNUSAE000781	C4	17	USA	Human	2015	SRR2102934	stx1a	-	epsilon1	+	+	+	-	-	-
	PNUSAE000893	C5	17	USA	Human	2013	SRR2481242	stx1a	-	epsilon1	+	+	-	+	+	+
	PNUSAE000894	C5	17	USA	Human	2013	SRR2481243	stx1a	-	epsilon1	+	+	-	+	+	+
	PNUSAE000898	C5	17	USA	Human	2015	SRR2481247	stx1a	-	epsilon1	+	+	-	+	+	-
	PNUSAE000870	C2	1967	USA	Human	missing	SRR2120945	stx1a	-	epsilon1	+	+	-	+	+	-
	PNUSAE000876	C2	1967	USA	Human	missing	SRR2481291	stx1a	-	epsilon1	-	-	-	+	+	-
	PNUSAE000838	C4	17	USA	Human	2015	SRR2120914	stx1a	-	epsilon1	+	+	+	-	-	-
	PNUSAE000837	C2	1967	USA	Human	2015	SRR2120913	stx1a	-	epsilon1	+	+	-	+	+	-
	PNUSAE000557	C4	17	USA	Human	2015	SRR2121034	stx1a	-	epsilon1	+	+	+	-	-	-
	PNUSAE000556	C5	17	USA	Human	2015	SRR2121033	stx1a	-	epsilon1	+	+	-	+	+	-
	PNUSAE000844	C5	17	USA	Human	2015	SRR2120921	stx1a	-	epsilon1	+	+	-	+	+	+
	PNUSAE000911	C4	17	USA	Human	missing	SRR2481263	stx1a	-	epsilon1	+	+	+	-	-	-
	PNUSAE000915	C2	1967	USA	Human	missing	SRR2481267	stx1a	-	epsilon1	+	+	-	+	+	-
	PNUSAE000902	C5	17	USA	Human	missing	SRR2481252	stx1a	-	epsilon1	-	+	-	+	+	-
	PNUSAE000904	C4	17	USA	Human	missing	SRR2481254	stx1a	-	epsilon1	+	+	+	-	-	-
	PNUSAE000954	C4	17	USA	Human	missing	SRR2102914	stx1a	-	epsilon1	+	+	+	-	-	-
	PNUSAE000955	C4	17	USA	Human	missing	SRR2481203	stx1a	-	epsilon1	+	+	+	-	-	-
	PNUSAE000949	C5	17	USA	Human	missing	SRR2102924	stx1a	-	epsilon1	+	+	-	+	+	+
	PNUSAE000947	C4	17	USA	Human	missing	SRR2102916	stx1a	-	epsilon1	+	+	+	-	-	-
	PNUSAE000953	C4	17	USA	Human	missing	SRR2102922	stx1a	-	epsilon1	+	+	+	-	-	-
	PNUSAE000948	C4	17	USA	Human	missing	SRR2102946	stx1a	-	epsilon1	+	+	+	-	-	-
	PNUSAE000925	C4	17	USA	Human	2015	SRR2481206	stx1a	-	epsilon1	+	+	+	-	-	-
	PNUSAE000981	C4	17	USA	Human	missing	SRR2481190	stx1a	-	epsilon1	+	+	+	-	-	-
	PNUSAE000958	C2	5401	USA	Human	missing	SRR2119217	stx1a	-	epsilon1	+	+	-	+	+	-
	PNUSAE000959	C5	17	USA	Human	missing	SRR2119218	stx1a	-	epsilon1	+	+	-	+	+	-
	PNUSAE000960	C2	1967	USA	Human	missing	SRR2119219	stx1a	-	epsilon1	+	+	-	-	+	-
	PNUSAE001002	C5	17	USA	Human	missing	SRR2481122	stx1a	stx2a	epsilon1	+	+	-	+	+	+
	PNUSAE000971	C4	17	USA	Human	missing	SRR2550037	stx1a	-	epsilon1	+	+	+	-	-	-
	PNUSAE000972	C4	17	USA	Human	missing	SRR2550038	stx1a	-	epsilon1	+	+	+	-	-	-
	PNUSAE000974	C2	1967	USA	Human	missing	SRR2550040	stx1a	-	epsilon1	-	-	-	-	-	-
	PNUSAE000976	C4	17	USA	Human	missing	SRR2550042	stx1a	-	epsilon1	+	+	+	-	-	-
	PNUSAE000977	C2	1967	USA	Human	missing	SRR2550043	stx1a	-	epsilon1	+	+	-	+	+	-
	PNUSAE000905	C4	17	USA	Human	missing	SRR2550272	stx1a	-	epsilon1	+	+	+	-	-	-
	PNUSAE000927	C4	17	USA	Human	2015	SRR2481208	stx1a	-	epsilon1	+	+	+	-	-	-
30	2015C-3955	C4	17	USA	Human	2014	SRR3341737	stx1a	-	epsilon1	+	+	+	-	-	-
	PNUSAE000966	C5	17	USA	Human	missing	SRR2119225	stx1a	-	epsilon1	+	+	-	+	+	-
	PNUSAE000907	C4	17	USA	Human	missing	SRR2481259	stx1a	-	epsilon1	+	+	+	-	-	-
	FSIS1400385	C4	17	USA	Bovine	2014	SRR2107355	stx1a	-	epsilon1	+	+	+	-	-	-
	FSIS1400386	C2	1967	USA	Bovine	2014	SRR2107358	stx1a	-	epsilon1	+	+	-	+	+	-
70	FSIS1400390	C4	17	USA	Bovine	2014	SRR2107359	stx1a	-	epsilon1	+	+	+	-	-	-
70	FSIS1400391	C4	17	USA	Bovine	2014	SRR2107353	stx1a	-	epsilon1	+	+	+	-	-	-
	FSIS1400392	C4	17	USA	Bovine	2014	SRR2107354	stx1a	-	epsilon1	+	+	+	-	-	-
	PNUSAE000857	C4	17	USA	Human	2015	SRR2120928	stx1a	-	epsilon1	+	+	+	-	-	-
	PNUSAE000851	C5	17	USA	Human	2015	SRR2120926	stx1a	-	epsilon1	+	+	-	+	+	-
	PNUSAE000551	C4	17	USA	Human	2015	SRR2481396	stx1a	-	epsilon1	+	+	+	-	-	-
	PNUSAE000860	C5	17	USA	Human	2015	SRR2481288	stx1a	-	epsilon1	-	+	-	+	+	-
	PNUSAE000967	C5	17	USA	Human	missing	SRR2481201	stx1a	-	epsilon1	+	+	-	+	+	+
	PNUSAE000968	C5	17	USA	Human	missing	SRR2481202	stx1a	-	epsilon1	+	+	-	+	+	-
	PNUSAE001013	C5	17	USA	Human	missing	SRR2481132	stx1a	-	epsilon1	+	+	-	+	+	+
	PNUSAE001015	C4	17	USA	Human	missing	SRR2481134	stx1a	-	epsilon1	+	+	+	-	-	-
	PNUSAE001038	C4	17	USA	Human	2015	SRR2480664	stx1a	-	epsilon1	+	+	+	-	-	-
	PNUSAE001041	C4	17	USA	Human	2015	SRR2480667	stx1a	-	epsilon1	+	+	+	-	-	-
48	PNUSAE001043	-	17	USA	Human	2015	SRR2480669	stx1a	-	epsilon1	+	+	+	-	-	-
	PNUSAE001035	C4	17	USA	Human	2015	SRR2480655	stx1a	-	epsilon1	+	+	+	-	-	-
	PNUSAE001045	C4	17	USA	Human	2015	SRR2480671	stx1a	-	epsilon1	+	+	+	-	-	-
	FSIS1500659	C4	17	USA	product-raw-intact-beef	2015	SRR2125689	stx1a	-	epsilon1	+	+	+	-	-	-
	FSIS1500733	C4	17	USA	Bovine	2015	SRR2125693	stx1a	-	epsilon1	+	+	+	-	-	-
	FSIS1500734	C4	17	USA	Bovine	2015	SRR2125694	stx1a	-	epsilon1	+	+	+	-	-	-
22	FSIS1500771	-	1967	USA	Bovine	2012	SRR2125695	stx1a	-	epsilon1	+	+	-	+	+	-
22	FSIS1500772	C2	1967	USA	Bovine	2012	SRR2125721	stx1a	-	epsilon1	+	+	-	+	+	-
	PNUSAE001024	C5	17	USA	Human	missing	SRR2481144	stx1a	-	epsilon1	+	+	-	+	+	+
23	PNUSAE001025	-	17	USA	Human	missing	SRR2481181	stx1a	-	epsilon1	+	+	-	+	+	+
23	PNUSAE001026	C5	17	USA	Human	missing	SRR2481182	stx1a	-	epsilon1	+	+	-	+	+	+
	PNUSAE001028	C2	1967	USA	Human	missing	SRR2481184	stx1a	-	epsilon1	+	+	-	+	+	-
	FSIS1501068	C5	17	USA	Animal-Calf-Formula-fed Veal	2015	SRR2125833	stx1a	-	epsilon1	-	-	-	-	+	-
	FSIS1500634	C5	17	USA	Bovine	2015	SRR2125867	stx1a	-	epsilon1	+	+	-	+	+	-
	FSIS1500640	C4	17	USA	Bovine	2015	SRR2125882	stx1a	-	epsilon1	+	+	+	-	-	-
	FSIS1500642	C4	17	USA	product-raw-intact-beef	2015	SRR2125878	stx1a	-	epsilon1	+	+	+	-	-	-
	FSIS1500780	C2	1967	USA	Bovine	2012	SRR2125995	stx1a	-	epsilon1	+	+	-	+	+	-
	FSIS1500782	C4	17	USA	Bovine	2012	SRR2125998	stx1a	-	epsilon1	+	+	+	-	-	-
	FSIS1500783	C4	17	USA	Bovine	2012	SRR2125999	stx1a	-	epsilon1	+	+	+	-	-	-
	FSIS1500784	C4	17	USA	comminuted beef	2012	SRR2126284	stx1a	-	epsilon1	+	+	+	-	-	-
	FSIS1500790	C2	1967	USA	Bovine	2012	SRR2126286	stx1a	-	epsilon1	+	+	-	+	+	-
	PNUSAE001029	C2	1967	USA	Human	missing	SRR2480656	stx1a	-	epsilon1	+	+	-	+	+	-
	PNUSAE001073	C2	1967	USA	Human	missing	SRR2417070	stx1a	-	epsilon1	+	+	-	+	+	-
	PNUSAE001084	C4	17	USA	Human	missing	SRR2417082	stx1a	-	epsilon1	+	+	+	-	-	-
	PNUSAE001085	C2	1967	USA	Human	missing	SRR2417083	stx1a	-	epsilon1	+	+	-	+	+	-
	PNUSAE001089	C4	17	USA	Human	missing	SRR2417087	stx1a	-	epsilon1	+	+	+	-	-	-
	PNUSAE001033	C4	17	USA	Human	2015	SRR2480660	stx1a	-	epsilon1	-	+	+	-	-	-
35	PNUSAE001007	-	17	USA	Human	2015	SRR2481117	stx1a	-	epsilon1	+	+	+	-	-	-
24	PNUSAE000987	C5	17	USA	Human	2013	SRR2481197	stx1a	-	epsilon1	+	+	-	+	+	-
	PNUSAE001049	C4	17	USA	Human	2015	SRR2480675	stx1a	-	epsilon1	+	+	+	-	-	-
	PNUSAE001051	C4	17	USA	Human	2015	SRR2480677	stx1a	-	epsilon1	+	+	+	-	-	-
	PNUSAE001052	C4	17	USA	Human	2015	SRR2480678	stx1a	-	epsilon1	+	+	+	-	-	-
	PNUSAE001053	C1	17	USA	Human	2015	SRR3887975	stx1a	-	epsilon1	+	+	+	-	-	-
	PNUSAE001055	C1	17	USA	Human	2015	SRR2480680	stx1a	-	epsilon1	+	+	+	-	-	-
	FSIS1500885	C2	1967	USA	Bovine	2013	SRR2131164	stx1a	-	epsilon1	+	+	-	-	+	-
	FSIS1500887	C2	1967	USA	Bovine	2012	SRR2131171	stx1a	-	epsilon1	+	+	-	+	+	-
	FSIS1500779	C2	1967	USA	Bovine	2012	SRR2131784	stx1a	-	epsilon1	+	-	-	+	+	-
	FSIS1500801	C4	17	USA	Bovine	2012	SRR2131806	stx1a	-	epsilon1	+	+	+	-	-	-
71	PNUSAE000934	C5	17	USA	Human	2014	SRR2481216	stx1a	-	epsilon1	+	+	-	+	+	+
71	PNUSAE000936	C5	17	USA	Human	missing	SRR2481217	stx1a	-	epsilon1	+	+	-	+	+	+
	2014C-3093	C1	17	USA	Human	2013	SRR3170247	stx1a	-	epsilon1	+	+	+	-	-	-
	PNUSAE001103	C5	17	USA	Human	2015	SRR2178070	stx1a	-	epsilon1	+	+	-	+	+	+
	PNUSAE001106	C4	17	USA	Human	2015	SRR2178073	stx1a	-	epsilon1	+	+	+	-	-	-
	PNUSAE001132	C5	6429	USA	Human	missing	SRR2178120	stx1a	-	epsilon1	+	+	-	+	+	+
	PNUSAE001081	C2	1967	USA	Human	missing	SRR2417079	stx1a	-	epsilon1	+	+	-	+	+	-
	PNUSAE001086	C4	17	USA	Human	missing	SRR2417084	stx1a	-	epsilon1	+	+	+	-	-	-
	PNUSAE001020	C4	17	USA	Human	missing	SRR2481140	stx1a	-	epsilon1	+	+	+	-	-	-
	PNUSAE001074	C4	17	USA	Human	missing	SRR2417071	stx1a	-	epsilon1	+	+	+	-	-	-
	PNUSAE001071	C2	1967	USA	Human	missing	SRR2417068	stx1a	-	epsilon1	+	+	-	+	+	-
	PNUSAE001062	C5	17	USA	Human	missing	SRR2480688	stx1a	-	epsilon1	+	+	-	+	+	+
	PNUSAE001056	C2	1967	USA	Human	missing	SRR2480682	stx1a	-	epsilon1	+	+	-	+	+	-
	PNUSAE001122	C4	17	USA	Human	missing	SRR2178096	stx1a	-	epsilon1	+	+	+	-	-	-
	PNUSAE001127	C1	1786	USA	Human	missing	SRR2178106	stx1a	-	epsilon1	+	+	+	-	-	-
	PNUSAE000943	C4	17	USA	Human	2014	SRR2481226	stx1a	-	epsilon1	+	+	-	+	+	+
	PNUSAE001129	C2	1967	USA	Human	missing	SRR2155535	stx1a	-	epsilon1	+	+	-	+	+	-
	PNUSAE001118	C2	1967	USA	Human	missing	SRR2155446	stx1a	-	epsilon1	-	-	-	-	-	-
	PNUSAE001119	C4	17	USA	Human	missing	SRR2155531	stx1a	-	epsilon1	+	+	+	-	-	-
	PNUSAE001179	C5	17	USA	Human	missing	SRR2155430	stx1a	-	epsilon1	+	+	-	+	+	+
	PNUSAE001159	C2	1967	USA	Human	2015	SRR2178125	stx1a	stx2a	epsilon1	+	+	-	+	+	-
	PNUSAE001160	C2	1967	USA	Human	2015	SRR2178126	stx1a	stx2a	epsilon1	+	+	-	+	+	-
	PNUSAE001213	C2	1967	USA	Human	2015	SRR2155529	stx1a	-	epsilon1	-	+	-	+	+	-
	PNUSAE001214	C5	17	USA	Human	2015	SRR2155530	stx1a	-	epsilon1	+	+	-	+	+	-
	PNUSAE000920	C4	17	USA	Human	2014	SRR2481275	stx1a	-	epsilon1	+	+	+	-	-	-
	PNUSAE000924	C4	17	USA	Human	2015	SRR2481278	stx1a	-	epsilon1	+	+	+	-	-	-
	PNUSAE001090	C4	17	USA	Human	2015	SRR2417088	stx1a	-	epsilon1	+	+	+	-	-	-
	PNUSAE001198	C4	17	USA	Human	missing	SRR2177958	stx1a	-	epsilon1	+	+	+	-	-	-
	PNUSAE001223	C4	17	USA	Human	2015	SRR2177973	stx1a	-	epsilon1	+	+	+	-	-	-
	PNUSAE001175	C5	17	USA	Human	missing	SRR2178222	stx1a	-	epsilon1	+	+	-	+	+	-
	PNUSAE001176	C5	17	USA	Human	missing	SRR2178223	stx1a	-	epsilon1	+	+	-	+	+	+
	PNUSAE001162	C4	17	USA	Human	2015	SRR2417054	stx1a	-	epsilon1	+	+	+	-	-	-
	PNUSAE001267	C4	17	USA	Human	missing	SRR2178050	stx1a	-	epsilon1	+	+	+	-	-	-
24	PNUSAE001210	-	17	USA	Human	2013	SRR2177966	stx1a	-	epsilon1	+	+	-	+	+	+
	NMSU-00187	C1	17	USA	missing	missing	SRR3091356	stx1a	-	epsilon1	-	+	+	-	-	-
	NMSU-00189	C5	17	USA	missing	1998	SRR3091358	stx1a	-	epsilon1	+	+	+	+	-	-
	PNUSAE001161	C4	17	USA	Human	2015	SRR2417053	stx1a	-	epsilon1	+	+	+	-	-	-
	PNUSAE001235	C4	17	USA	Human	2015	SRR2177978	stx1a	-	epsilon1	+	+	+	-	-	-
	PNUSAE001239	C4	17	USA	Human	2015	SRR2177982	stx1a	-	epsilon1	+	+	+	-	-	-
	PNUSAE001241	C4	17	USA	Human	2015	SRR2177984	stx1a	-	epsilon1	+	+	+	-	-	-
	PNUSAE001169	C2	1967	USA	Human	missing	SRR2417060	stx1a	-	epsilon1	+	+	-	+	+	-
	PNUSAE001229	C5	17	USA	Human	2015	SRR2417045	stx1a	-	epsilon1	+	+	-	+	+	-
	PNUASE001207	C4	17	USA	Human	missing	SRR2417051	stx1a	-	epsilon1	+	+	+	-	-	-
	PNUSAE001295	C4	17	USA	Human	missing	SRR2417018	stx1a	-	epsilon1	+	+	+	-	-	-
	PNUSAE001093	C4	17	USA	Human	2015	SRR2417092	stx1a	-	epsilon1	+	+	+	-	-	-
	PNUSAE001272	C5	17	USA	Human	2015	SRR2417038	stx1a	-	epsilon1	+	+	-	+	+	+
	PNUSAE001273	C5	17	USA	Human	2015	SRR2417039	stx1a	-	epsilon1	+	+	-	+	+	+
	PNUSAE001275	C2	1967	USA	Human	2015	SRR2415865	stx1a	-	epsilon1	+	+	-	+	+	-
	PNUSAE001311	C5	17	USA	Human	2015	SRR2415831	stx1a	-	epsilon1	+	+	-	+	+	+
	PNUSAE001333	C1	17	USA	Human	2015	SRR2415852	stx1a	stx2a	epsilon1	+	+	+	-	-	-
	PNUSAE001337	C2	1967	USA	Human	2015	SRR2415856	stx1a	-	epsilon1	+	+	+	+	+	-
	PNUSAE001323	C2	1967	USA	Human	2015	SRR2415843	stx1a	-	epsilon1	+	+	-	+	+	-
	PNUSAE001326	C2	1967	USA	Human	2015	SRR2415846	stx1a	-	epsilon1	+	+	-	+	+	-
	PNUSAE001289	C4	17	USA	Human	2015	SRR2415896	stx1a	-	epsilon1	+	+	-	-	-	-
	PNUSAE001291	C4	17	USA	Human	2015	SRR2415898	stx1a	-	epsilon1	+	+	+	-	-	-
	PNUSAE001292	C2	1967	USA	Human	2015	SRR2415899	stx1a	-	epsilon1	+	+	-	+	+	-
	PNUSAE001307	C2	1967	USA	Human	2015	SRR2415827	stx1a	-	epsilon1	-	+	-	+	+	-
	PNUSAE001396	C2	1967	USA	Human	2015	SRR2415792	stx1a	-	epsilon1	+	+	-	+	+	-
	PNUSAE001371	C1	5726	USA	Human	2015	SRR2415806	stx1a	-	epsilon1	+	+	+	-	-	-
	FSIS1503903	C5	17	USA	Bovine	2015	SRR2395819	stx1a	-	epsilon1	+	+	-	+	+	+
	FSIS1501838	C4	17	USA	Bovine	2015	SRR2397381	stx1a	-	epsilon1	+	+	+	-	-	-
	FSIS1501839	C4	17	USA	Bovine	2015	SRR2397425	stx1a	-	epsilon1	+	+	+	-	-	-
	PNUSAE001361	C2	1967	USA	Human	2015	SRR2480647	stx1a	-	epsilon1	+	+	-	+	+	-
	FSIS1504138	C4	17	USA	product-raw-intact-beef	2015	SRR2423304	stx1a	-	epsilon1	+	+	+	-	-	-
	FSIS1504139	C4	17	USA	Bovine	2015	SRR2423590	stx1a	-	epsilon1	+	+	+	-	-	-
	FSIS1504140	C5	17	USA	Bovine	2015	SRR2423594	stx1a	-	epsilon1	+	+	-	+	+	+
	PNUSAE001453	C4	17	USA	Human	2015	SRR2480641	stx1a	-	epsilon1	+	+	+	-	-	-
	PNUSAE001460	C2	1967	USA	Human	missing	SRR2550024	stx1a	-	epsilon1	+	+	-	-	+	-
	PNUSAE001362	C4	17	USA	Human	2015	SRR2535190	stx1a	-	epsilon1	+	+	+	-	-	-
	PNUSAE000654	C5	17	USA	Human	2015	SRR2535180	stx1a	-	epsilon1	-	+	-	+	+	-
	PNUSAE001458	C4	17	USA	Human	2015	SRR2550022	stx1a	-	epsilon1	+	+	+	-	-	-
	PNUSAE001487	C4	17	USA	Human	2015	SRR2550012	stx1a	-	epsilon1	+	+	+	-	-	-
	PNUSAE001490	C4	17	USA	Human	2015	SRR2567907	stx1a	-	epsilon1	+	+	+	-	-	-
	PNUSAE001512	C2	1967	USA	Human	missing	SRR2559396	stx1a	-	epsilon1	+	+	-	+	+	-
	PNUSAE001513	C2	1967	USA	Human	missing	SRR2559397	stx1a	-	epsilon1	+	+	-	+	+	-
	PNUSAE001400	C4	17	USA	Human	2015	SRR2559401	stx1a	-	epsilon1	+	+	+	-	-	-
	PNUSAE001401	C4	17	USA	Human	2015	SRR2559402	stx1a	-	epsilon1	+	+	+	-	-	-
	PNUSAE001402	C4	17	USA	Human	2015	SRR2559403	stx1a	-	epsilon1	+	+	+	-	-	-
	PNUSAE001496	C4	17	USA	Human	2015	SRR2568000	stx1a	-	epsilon1	+	+	+	-	-	-
	PNUSAE001497	C4	17	USA	Human	2015	SRR2568001	stx1a	-	epsilon1	+	+	+	-	-	-
	PNUSAE001499	C4	17	USA	Human	2015	SRR2568003	stx1a	-	epsilon1	+	+	+	-	-	-
	PNUSAE001523	C5	17	USA	Human	2013	SRR2567797	stx1a	-	epsilon1	+	+	-	+	+	+
	TX-ACB1500739	C5	17	USA	Human	2015	SRR2875415	stx1a	-	epsilon1	+	+	-	+	+	-
	PNUSAE001505	C4	17	USA	Human	2013	SRR3113870	stx1a	-	epsilon1	+	+	+	-	-	-
	PNUSAE001509	C5	17	USA	Human	2013	SRR3113874	stx1a	-	epsilon1	+	+	-	+	+	+
	PNUSAE001569	C4	17	USA	Human	2015	SRR3040528	stx1a	-	epsilon1	+	+	+	-	-	-
	PNUSAE001571	C4	17	USA	Human	2015	SRR3040530	stx1a	-	epsilon1	+	+	+	-	-	-
	PNUSAE001442	C5	17	USA	Human	2013	SRR3146361	stx1a	-	epsilon1	+	+	-	+	+	+
	PNUSAE001598	C4	17	USA	Human	2015	SRR2990005	stx1a	-	epsilon1	+	+	+	-	-	-
	PNUSAE001582	C2	1967	USA	Human	2013	SRR3040541	stx1a	-	epsilon1	+	+	-	+	+	-
	PNUSAE001577	C2	1967	USA	Human	2013	SRR3040536	stx1a	-	epsilon1	+	+	-	+	+	-
	PNUSAE001419	C4	17	USA	Human	2015	SRR3170560	stx1a	-	epsilon1	+	+	+	-	-	-
	PNUSAE001557	C4	17	USA	Human	2015	SRR3040517	stx1a	-	epsilon1	+	+	+	-	-	-
	PNUSAE001563	C5	17	USA	Human	2015	SRR3040523	stx1a	-	epsilon1	+	+	-	+	+	+
	PNUSAE001564	C4	17	USA	Human	2015	SRR3040524	stx1a	-	epsilon1	+	+	+	-	-	-
	PNUSAE001610	C5	17	USA	Human	missing	SRR2990067	stx1a	-	epsilon1	+	+	-	+	+	+
	PNUSAE001613	C5	17	USA	Human	missing	SRR2990070	stx1a	-	epsilon1	+	+	-	+	+	+
	FSIS1504492	C4	17	USA	Bovine	2015	SRR2775031	stx1a	-	epsilon1	+	+	+	-	-	-
	FSIS1504493	C4	17	USA	Bovine	2015	SRR2775028	stx1a	-	epsilon1	+	+	+	-	-	-
	FSIS1504494	C4	17	USA	Bovine	2015	SRR2775029	stx1a	-	epsilon1	+	+	+	-	-	-
	FSIS1504528	C5	5621	USA	Bovine	2015	SRR2774895	stx1a	-	epsilon1	+	+	-	+	+	-
	FSIS1504620	C5	17	USA	Bovine	2015	SRR2815174	stx1a	-	epsilon1	+	+	-	-	+	+
	FSIS1504686	C2	1967	USA	Bovine	2015	SRR2815142	stx1a	-	epsilon1	+	+	-	+	+	-
	FSIS1504719	C4	17	USA	Bovine	2015	SRR2814840	stx1a	-	epsilon1	+	+	+	-	-	-
	PNUSAE001567	C4	17	USA	Human	2015	SRR3040526	stx1a	-	epsilon1	+	+	+	-	-	-
	PNUSAE001580	C2	1967	USA	Human	2013	SRR3040539	stx1a	-	epsilon1	+	+	-	+	+	-
	PNUSAE001619	C2	1967	USA	Human	2015	SRR2982234	stx1a	-	epsilon1	+	+	-	+	+	-
	PNUSAE001525	C5	17	USA	Human	missing	SRR3113897	stx1a	-	epsilon1	+	+	-	+	+	+
	PNUSAE001576	C2	1967	USA	Human	missing	SRR3040535	stx1a	-	epsilon1	+	+	-	+	+	-
	PNUSAE001656	C4	17	USA	Human	2015	SRR2982216	stx1a	-	epsilon1	+	+	+	-	-	-
	PNUSAE001660	C4	17	USA	Human	2015	SRR2982220	stx1a	-	epsilon1	+	+	+	-	-	-
	PNUSAE001687	C5	17	USA	Human	2015	SRR2982188	stx1a	-	epsilon1	+	+	-	+	+	-
	PNUSAE001627	C4	17	USA	Human	2015	SRR2982240	stx1a	-	epsilon1	+	+	+	-	-	-
	PNUSAE001621	C5	17	USA	Human	2015	SRR3887977	stx1a	-	epsilon1	+	+	-	+	+	+
	PNUSAE001680	C2	1967	USA	Human	2012	SRR2982209	stx1a	-	epsilon1	+	+	-	+	+	-
	PNUSAE001679	C5	17	USA	Human	2012	SRR2982208	stx1a	-	epsilon1	+	+	-	+	+	+
	PNUSAE001677	C1	17	USA	Human	2012	SRR2982206	stx1a	-	epsilon1	+	+	-	-	+	+
	PNUSAE001673	C2	1967	USA	Human	2012	SRR3593871	stx1a	-	epsilon1	+	+	-	+	+	-
	FSIS1504385	C4	17	USA	Bovine	2015	SRR2920606	stx1a	-	epsilon1	+	+	+	-	-	-
26	FSIS1504839	C2	1967	USA	Bovine	2015	SRR2920605	stx1a	-	epsilon1	+	+	-	+	+	-
26	FSIS1504840	-	1967	USA	Bovine	2015	SRR2920598	stx1a	-	epsilon1	+	+	-	+	+	-
	FSIS1504841	C4	17	USA	Bovine	2015	SRR2920599	stx1a	-	epsilon1	+	+	+	-	-	-
	PNUSAE001618	C5	17	USA	Human	missing	SRR3040514	stx1a	-	epsilon1	+	+	-	+	+	+
	PNUSAE001668	C4	17	USA	Human	2015	SRR3113858	stx1a	-	epsilon1	+	+	+	-	-	-
	PNUSAE001713	C4	17	USA	Human	2015	SRR2982177	stx1a	-	epsilon1	+	+	+	-	-	-
	PNUSAE001709	C5	17	USA	Human	2015	SRR2982173	stx1a	-	epsilon1	+	+	-	+	+	+
	PNUSAE001702	C5	17	USA	Human	2015	SRR2982204	stx1a	-	epsilon1	+	+	+	+	-	-
	PNUSAE001721	C5	17	USA	Human	missing	SRR2982154	stx1a	-	epsilon1	+	+	-	+	+	+
	PNUSAE001726	C4	17	USA	Human	missing	SRR2982171	stx1a	-	epsilon1	+	+	+	-	-	-
	PNUSAE001711	C2	1967	USA	Human	missing	SRR2982175	stx1a	-	epsilon1	+	+	-	+	+	-
	PNUSAE001712	C2	1967	USA	Human	missing	SRR2982176	stx1a	-	epsilon1	+	+	-	+	+	-
	FSIS1504999	C4	17	USA	Bovine	2015	SRR2970939	stx1a	-	epsilon1	+	+	+	-	-	-
	PNUSAE001793	C4	17	USA	Human	missing	SRR2982123	stx1a	-	epsilon1	+	+	+	-	-	-
	PNUSAE001794	C5	17	USA	Human	missing	SRR2982124	stx1a	-	epsilon1	+	+	-	-	+	+
28	PNUSAE001808	-	17	USA	Human	missing	SRR3033412	stx1a	-	epsilon1	+	+	-	+	+	+
	PNUSAE001669	C4	17	USA	Human	2015	SRR3113859	stx1a	-	epsilon1	+	+	+	-	-	-
	PNUSAE001824	C4	17	USA	Human	2015	SRR3146327	stx1a	-	epsilon1	+	+	+	-	-	-
	PNUSAE001832	C2	1967	USA	Human	2015	SRR3033420	stx1a	-	epsilon1	+	+	-	+	+	-
	PNUSAE001833	C4	17	USA	Human	2015	SRR3033421	stx1a	-	epsilon1	+	+	+	-	-	-
	FSIS1505058	C4	17	USA	Bovine	2015	SRR2986295	stx1a	-	epsilon1	+	+	+	-	-	-
	FSIS1505059	C5	17	USA	Bovine	2015	SRR2986090	stx1a	-	epsilon1	+	+	-	+	+	+
	FSIS1505060	C5	17	USA	Bovine	2015	SRR2986114	stx1a	-	epsilon1	+	+	-	+	+	+
	PNUSAE001760	C1	5726	USA	Human	2014	SRR3040115	stx1a	stx2a	epsilon1	+	+	+	-	-	-
	PNUSAE001751	C5	17	USA	Human	2015	SRR3068673	stx1a	-	epsilon1	+	+	-	+	+	+
27	PNUSAE001752	-	17	USA	Human	2015	SRR3040061	stx1a	-	epsilon1	+	+	-	+	+	+
27	PNUSAE001753	C5	17	USA	Human	missing	SRR3040062	stx1a	-	epsilon1	+	+	-	+	+	+
	PNUSAE001664	C4	17	USA	Human	2015	SRR3040429	stx1a	-	epsilon1	+	+	+	-	-	-
	PNUSAE001840	C2	1967	USA	Human	2012	SRR3068680	stx1a	-	epsilon1	+	+	-	+	+	-
	PNUSAE001834	C5	17	USA	Human	2012	SRR3068677	stx1a	-	epsilon1	+	+	-	-	+	+
	PNUSAE001850	C4	17	USA	Human	2015	SRR3068688	stx1a	-	epsilon1	+	+	+	-	-	-
	PNUSAE001854	C4	17	USA	Human	missing	SRR3068691	stx1a	-	epsilon1	+	+	+	-	-	-
	PNUSAE001820	C4	17	USA	Human	2015	SRR3068676	stx1a	-	epsilon1	-	+	+	-	-	-
	PNUSAE001920	C2	1967	USA	Human	2015	SRR3068742	stx1a	-	epsilon1	+	+	-	+	+	-
	PNUSAE001841	C4	17	USA	Human	2012	SRR3068681	stx1a	-	epsilon1	+	+	+	-	-	-
	PNUSAE001641	C5	17	USA	Human	missing	SRR3068644	stx1a	-	epsilon1	+	+	-	+	+	+
	PNUSAE001651	C5	17	USA	Human	2013	SRR3068652	stx1a	-	epsilon1	+	+	-	+	+	+
	PNUSAE001848	C2	1967	USA	Human	missing	SRR3068653	stx1a	stx2a	epsilon1	+	+	-	+	+	-
	PNUSAE001884	C4	17	USA	Human	missing	SRR3068658	stx1a	-	epsilon1	+	+	+	-	-	-
	PNUSAE001973	C4	17	USA	Human	2015	SRR3113742	stx1a	-	epsilon1	+	+	+	-	-	-
	PNUSAE001978	C5	17	USA	Human	2015	SRR3113747	stx1a	-	epsilon1	+	+	-	+	+	+
	PNUSAE001979	C2	1967	USA	Human	2015	SRR3113748	stx1a	-	epsilon1	+	+	-	+	+	-
	PNUSAE001941	C4	17	USA	Human	2015	SRR3113790	stx1a	-	epsilon1	+	+	+	-	-	-
	FSIS1505256	C4	17	USA	Bovine	2015	SRR3098454	stx1a	stx2a	epsilon1	+	+	+	-	-	-
	FSIS1505303	C4	17	USA	Bovine	2015	SRR3098447	stx1a	-	epsilon1	+	+	+	-	-	-
	PNUSAE002041	C5	17	USA	Human	2015	SRR3146298	stx1a	-	epsilon1	+	+	-	+	+	+
	PNUSAE002020	C5	17	USA	Human	2015	SRR3113776	stx1a	-	epsilon1	+	+	-	+	+	+
	PNUSAE002019	C4	17	USA	Human	2015	SRR3113775	stx1a	-	epsilon1	+	+	+	-	-	-
	PNUSAE001838	C2	1967	USA	Human	2012	SRR3113854	stx1a	-	epsilon1	+	+	-	+	+	-
	PNUSAE001835	C5	17	USA	Human	2012	SRR3113852	stx1a	-	epsilon1	+	+	-	+	+	+
	PNUSAE002016	C2	1967	USA	Human	2012	SRR3113773	stx1a	-	epsilon1	+	+	-	+	+	-
	PNUSAE002036	C4	17	USA	Human	2015	SRR3113781	stx1a	-	epsilon1	+	+	+	-	-	-
	PNUSAE001997	C3	17	USA	Human	2015	SRR3113765	stx1a	-	epsilon1	+	+	+	-	-	-
	FSIS1505257	C2	1967	USA	Bovine	2015	SRR3106234	stx1a	-	epsilon1	+	+	-	+	+	-
80	CA_CFIA-542	-	17	Canada	missing	2010	SRR6061362	stx1a	-	epsilon1	+	+	+	+	-	-
	CA_CFIA-737	C3	17	Canada	missing	2012	SRR6061369	stx1a	-	epsilon1	+	+	+	+	-	-
	CA_CFIA-3581	C3	17	Canada	missing	2014	SRR6061336	stx1a	-	epsilon1	+	+	+	+	-	-
	PNUSAE002141	C1	17	USA	Human	2016	SRR3113737	stx1a	-	epsilon1	+	+	+	-	-	-
	FSIS1505312	C5	17	USA	Bovine	2015	SRR3106218	stx1a	-	epsilon1	+	+	-	+	+	+
	FSIS1505315	C4	17	USA	Bovine	2015	SRR3106217	stx1a	-	epsilon1	+	+	+	-	-	-
	FSIS1605421	C4	17	USA	Bovine	2015	SRR3106220	stx1a	-	epsilon1	+	+	+	-	-	-
	FSIS1605468	C4	17	USA	Bovine	2015	SRR3106219	stx1a	-	epsilon1	+	+	+	-	-	-
	IEH-NGS-ECO-00075	C5	17	USA	Plant	2014	SRR3133001	stx1a	-	epsilon1	+	+	-	+	+	+
	IEH-NGS-ECO-00106	C2	1967	USA	Bovine	2014	SRR3131264	stx1a	-	epsilon1	+	+	-	+	+	-
	IEH-NGS-ECO-00107	C3	17	USA	Plant	2014	SRR3131265	-	-	beta1	-	+	-	-	-	-
	IEH-NGS-ECO-00211	C2	1967	USA	Plant	2015	SRR3136884	stx1a	-	epsilon1	+	+	-	+	+	-
	IEH-NGS-ECO-00212	C2	1967	USA	Plant	2015	SRR3136885	stx1a	-	epsilon1	+	+	-	+	+	-
	PNUSAE001962	C5	17	USA	Human	2015	SRR3146311	stx1a	-	epsilon1	-	+	+	+	-	-
	PNUSAE002044	C5	17	USA	Human	2015	SRR3146216	stx1a	-	epsilon1	+	+	-	+	+	-
	PNUSAE002147	C5	17	USA	Human	2016	SRR3146218	stx1a	-	epsilon1	+	+	-	+	+	-
	PNUSAE002146	C4	17	USA	Human	2016	SRR3146217	stx1a	-	epsilon1	+	+	+	-	-	-
	PNUSAE001968	C4	17	USA	Human	2015	SRR3146307	stx1a	-	epsilon1	+	+	+	-	-	-
	PNUSAE001971	C2	1967	USA	Human	2015	SRR3146310	stx1a	-	epsilon1	+	+	-	+	+	-
	2015C-5121	C5	17	USA	Human	2015	SRR10902713	stx1a	-	epsilon1	+	+	-	+	+	+
	2015C-5150	C5	17	USA	Human	missing	SRR3152803	stx1a	-	epsilon1	+	+	-	+	+	+
28	2015C-5149	C5	17	USA	Human	missing	SRR3152804	stx1a	-	epsilon1	+	+	-	+	+	+
	2015C-5141	C5	17	USA	Human	2015	SRR3158621	stx1a	-	epsilon1	-	+	-	+	+	-
72	2015C-5140	C5	17	USA	Human	2015	SRR3158624	stx1a	-	epsilon1	+	+	-	+	+	+
	PNUSAE002180	C5	17	USA	Human	2016	SRR3171962	stx1a	-	epsilon1	-	+	-	-	+	-
	PNUSAE002223	C2	1967	USA	Human	missing	SRR3180455	stx1a	-	epsilon1	+	+	-	+	+	-
	PNUSAE002225	C4	17	USA	Human	missing	SRR3180457	stx1a	-	epsilon1	+	+	+	-	-	-
	PNUSAE002231	C4	17	USA	Human	2016	SRR3175494	stx1a	-	epsilon1	+	+	+	-	-	-
	FSIS1605730	C4	17	USA	Bovine	2016	SRR3171609	stx1a	-	epsilon1	+	+	+	-	-	-
	PNUSAE002195	C4	17	USA	Human	2016	SRR3175123	stx1a	-	epsilon1	+	+	+	-	-	-
	PNUSAE001809	C5	17	USA	Human	2015	SRR3222501	stx1a	-	epsilon1	+	+	-	+	+	+
29	2009C-3279	C4	17	USA	Human	2009	SRR3178049	stx1a	-	epsilon1	+	+	+	-	-	-
	PNUSAE002268	C4	17	USA	Human	missing	SRR3181797	stx1a	-	epsilon1	+	+	+	-	-	-
	PNUSAE002269	C4	17	USA	Human	missing	SRR3181798	stx1a	-	epsilon1	+	+	+	-	-	-
	PNUSAE002274	C4	17	USA	Human	missing	SRR3181804	stx1a	-	epsilon1	+	+	+	-	-	-
	PNUSAE002275	C4	17	USA	Human	missing	SRR3181805	stx1a	-	epsilon1	+	+	+	-	-	-
	PNUSAE002255	C2	1967	USA	Human	missing	SRR3181807	stx1a	-	epsilon1	+	+	-	+	+	-
	PNUSAE002227	C4	17	USA	Human	2016	SRR3189439	stx1a	-	epsilon1	+	+	+	-	-	-
	FSIS1605819	C5	17	USA	Bovine	2016	SRR3194369	stx1a	-	epsilon1	+	+	-	+	+	+
	FSIS1605838	C4	17	USA	product-raw-intact-beef	2016	SRR3194382	stx1a	-	epsilon1	+	+	+	-	-	-
	PNUSAE002256	C5	17	USA	Human	missing	SRR3228510	stx1a	stx2c	epsilon1	+	+	-	+	+	+
	PNUSAE002257	C2	1967	USA	Human	missing	SRR3205848	stx1a	-	epsilon1	+	+	-	+	+	-
	PNUSAE002261	C4	17	USA	Human	missing	SRR3205852	stx1a	-	epsilon1	+	+	+	-	-	-
	PNUSAE002350	C4	17	USA	Human	missing	SRR3205844	stx1a	-	epsilon1	+	+	+	-	-	-
	PNUSAE002334	C4	17	USA	Human	2016	SRR3205725	stx1a	-	epsilon1	+	+	+	-	-	-
	PNUSAE002335	C5	17	USA	Human	2016	SRR3228426	stx1a	-	epsilon1	+	+	-	+	+	-
	PNUSAE002429	C4	17	USA	Human	2016	SRR3224777	stx1a	-	epsilon1	+	+	+	-	-	-
	PNUSAE002436	C4	17	USA	Human	missing	SRR3213946	stx1a	-	epsilon1	+	+	+	-	-	-
	CT_M4158_160208	C5	17	USA	Human	2016	SRR3209964	stx1a	-	epsilon1	+	+	-	+	+	+
	PNUSAE002340	C2	1967	USA	Human	missing	SRR3228505	stx1a	-	epsilon1	+	+	-	+	+	-
	PNUSAE002342	C2	1967	USA	Human	missing	SRR3228507	stx1a	-	epsilon1	+	+	-	+	+	-
	PNUSAE002468	C5	17	USA	Human	missing	SRR3223144	stx1a	-	epsilon1	+	+	-	+	+	-
	PNUSAE002295	C2	1967	USA	Human	2015	SRR3545399	stx1a	-	epsilon1	+	+	-	+	+	-
	PNUSAE002298	C2	1967	USA	Human	2015	SRR3545401	stx1a	-	epsilon1	+	+	-	+	+	-
	PNUSAE002299	C5	17	USA	Human	2015	SRR3545402	stx1a	-	epsilon1	-	-	-	-	-	-
	PNUSAE002301	C5	17	USA	Human	2015	SRR3545404	stx1a	-	epsilon1	+	+	-	+	+	+
	PNUSAE002302	C2	1967	USA	Human	2015	SRR3545405	stx1a	-	epsilon1	+	+	-	+	+	-
	PNUSAE002522	C2	1967	USA	Human	missing	SRR3228463	stx1a	-	epsilon1	+	+	-	-	+	-
	PNUSAE002288	C5	17	USA	Human	2016	SRR3222573	stx1a	-	epsilon1	+	+	-	+	+	+
	PNUSAE002480	C4	17	USA	Human	2016	SRR3228500	stx1a	-	epsilon1	+	+	+	-	-	-
	PNUSAE002479	C5	17	USA	Human	2016	SRR3228499	stx1a	-	epsilon1	-	-	-	-	-	-
	2011C-3080	C3	17	USA	Human	2011	SRR3224366	-	stx2a	epsilon1	+	+	+	-	-	-
	2015C-3890	C5	17	USA	Human	missing	SRR3228511	stx1a	-	epsilon1	+	+	-	+	+	+
	2014C-3319	C5	17	USA	Human	missing	SRR3228512	stx1a	-	epsilon1	+	+	-	+	+	+
	2015C-3550	C2	1967	USA	Human	2015	SRR3231754	stx1a	stx2a	epsilon1	+	+	-	+	+	-
	2015C-3950	C5	17	USA	Human	missing	SRR3232057	stx1a	-	epsilon1	+	+	-	+	+	+
	101300	C5	17	UK	Human	2014	SRR3240967	stx1a	-	epsilon1	+	+	+	+	-	-
	65974	C4	17	UK	Human	2014	SRR3240977	stx1a	-	epsilon1	+	+	+	-	-	-
	65928	C4	17	UK	Human	2014	SRR3240984	stx1a	-	epsilon1	+	+	+	-	-	-
	65938	C3	386	UK	Human	2014	SRR3241110	stx1a	-	epsilon1	+	+	-	+	-	-
	65963	C3	17	UK	Human	2014	SRR3241841	stx1a	-	epsilon1	+	+	+	-	-	-
	65933	C4	17	UK	Human	2014	SRR3241842	stx1a	-	epsilon1	+	+	+	-	-	-
	65946	C3	386	UK	Human	2014	SRR3241845	stx1a	-	epsilon1	+	+	-	+	+	+
	65990	C3	17	UK	Human	2014	SRR3241847	stx1a	-	epsilon1	+	+	+	+	-	-
	93331	C3	17	UK	Human	2014	SRR3241850	stx1a	-	epsilon1	-	+	-	-	-	-
	65922	C3	17	UK	Human	2014	SRR3241865	stx1a	-	epsilon1	-	+	+	-	-	-
	93294	C3	386	UK	Human	2014	SRR3241981	stx1a	-	-	+	+	-	+	+	+
	FSIS1501841	C4	17	USA	Animal-Calf-Formula-fed Veal	2015	SRR3241689	stx1a	-	epsilon1	+	+	+	-	-	-
	FSIS1501843	C4	17	USA	Bovine	2015	SRR3241696	stx1a	-	epsilon1	+	+	+	-	-	-
	PNUSAE002418	C5	17	USA	Human	missing	SRR3278987	stx1a	-	epsilon1	+	+	-	+	+	-
	PNUSAE002402	C2	1967	USA	Human	missing	SRR3278969	stx1a	-	epsilon1	+	+	-	+	+	-
	PNUSAE002404	C2	1967	USA	Human	missing	SRR3278971	stx1a	-	epsilon1	-	+	-	+	+	-
	PNUSAE002405	C5	17	USA	Human	missing	SRR3278972	stx1a	-	epsilon1	+	+	-	+	+	-
	PNUSAE002406	C5	17	USA	Human	missing	SRR3278973	stx1a	-	epsilon1	+	+	-	+	+	+
	PNUSAE002516	C2	1967	USA	Human	missing	SRR3278964	stx1a	-	epsilon1	+	+	-	+	+	-
	PNUSAE002345	C2	1967	USA	Human	missing	SRR3278990	stx1a	-	epsilon1	-	-	-	-	-	-
	PNUSAE002347	C4	17	USA	Human	missing	SRR3278993	stx1a	-	epsilon1	+	+	+	-	-	-
	PNUSAE002348	C2	1967	USA	Human	missing	SRR3278994	stx1a	-	epsilon1	+	+	-	+	+	-
	PNUSAE002408	C2	1967	USA	Human	missing	SRR3278975	stx1a	-	epsilon1	+	+	-	+	+	-
	PNUSAE002409	C4	17	USA	Human	missing	SRR3278976	stx1a	-	epsilon1	+	+	+	-	-	-
	PNUSAE002411	C5	17	USA	Human	missing	SRR3278978	stx1a	-	epsilon1	+	+	-	+	+	+
	PNUSAE002536	C4	17	USA	Human	2016	SRR3306648	stx1a	-	epsilon1	+	+	+	-	-	-
	PNUSAE002591	C5	17	USA	Human	2016	SRR3372024	stx1a	-	epsilon1	+	+	-	+	+	+
	PNUSAE002599	C4	17	USA	Human	missing	SRR3278555	stx1a	-	epsilon1	+	+	-	+	+	+
	PNUSAE002601	C4	17	USA	Human	2013	SRR3278558	stx1a	-	epsilon1	+	+	+	-	-	-
	08-3090	C5	17	USA	Human	2007	SRR3289991	stx1a	-	epsilon1	+	+	-	+	+	+
	05-3628	C4	17	USA	Human	missing	SRR3290009	stx1a	-	epsilon1	+	+	+	-	-	-
	2010C-4098	C2	1967	USA	Human	2010	SRR3290029	stx1a	stx2a	epsilon1	+	+	-	+	+	-
	2014C-3333	C2	1967	USA	Human	missing	SRR3290058	stx1a	-	epsilon1	+	+	-	+	+	-
	2009EL-1183	C3	17	USA	Human	missing	SRR3290366	-	-	epsilon1	+	+	+	+	-	-
	PNUSAE002608	C4	17	USA	Human	2014	SRR3306621	stx1a	-	epsilon1	+	+	+	-	-	-
	F7463	C1	17	USA	Human	missing	SRR3290753	stx1a	-	epsilon1	+	+	+	-	-	-
	F7470	C1	17	USA	Human	missing	SRR3290754	stx1a	-	epsilon1	+	+	+	-	-	-
	PNUSAE002419	C4	17	USA	Human	missing	SRR3372212	stx1a	-	epsilon1	+	+	+	-	-	-
	PNUSAE002484	C4	17	USA	Human	missing	SRR3372208	stx1a	-	epsilon1	+	+	+	-	-	-
	PNUSAE002487	C1	1786	USA	Human	missing	SRR3372202	stx1a	-	epsilon1	+	+	+	-	-	-
	PNUSAE002488	C4	17	USA	Human	missing	SRR3372203	stx1a	-	epsilon1	+	+	+	-	-	-
	PNUSAE002491	C1	17	USA	Human	missing	SRR3372206	stx1a	-	epsilon1	+	+	+	-	-	-
	PNUSAE002496	C5	17	USA	Human	missing	SRR3372199	stx1a	-	epsilon1	-	-	-	-	-	-
	PNUSAE002249	C5	17	USA	Human	2015	SRR3457695	stx1a	-	epsilon1	+	+	-	+	+	+
	PNUSAE002676	C5	17	USA	Human	missing	SRR3371944	stx1a	-	epsilon1	+	+	-	+	+	+
	PNUSAE002621	C2	1967	USA	Human	missing	SRR3371958	stx1a	-	epsilon1	+	+	-	+	+	-
	PNUSAE002626	C4	17	USA	Human	missing	SRR3371963	stx1a	-	epsilon1	+	+	+	-	-	-
	PNUSAE002667	C4	17	USA	Human	2016	SRR3371954	stx1a	-	epsilon1	+	+	+	-	-	-
	PNUSAE002718	C4	17	USA	Human	2016	SRR3371921	stx1a	-	epsilon1	+	+	+	-	-	-
	PNUSAE002730	C4	17	USA	Human	missing	SRR3340359	stx1a	-	epsilon1	+	+	+	-	-	-
	PNUSAE002495	C1	1786	USA	Human	missing	SRR3394836	stx1a	-	epsilon1	+	+	+	-	-	-
	PNUSAE002500	C4	17	USA	Human	missing	SRR3394839	stx1a	-	epsilon1	+	+	+	-	-	-
	PNUSAE002749	C5	17	USA	Human	missing	SRR3371874	stx1a	-	epsilon1	+	+	-	+	+	+
	PNUSAE002750	C5	17	USA	Human	missing	SRR4346748	stx1a	-	epsilon1	+	+	-	+	+	+
	PNUSAE002671	C5	17	USA	Human	2016	SRR3371953	stx1a	-	epsilon1	+	+	-	+	+	-
	PNUSAE002668	C3	17	USA	Human	2016	SRR3371951	stx1a	-	epsilon1	+	+	+	+	-	-
	PNUSAE002646	C5	17	USA	Human	2016	SRR3394826	stx1a	-	epsilon1	+	+	-	+	+	+
	PNUSAE002317	C5	17	USA	Human	2015	SRR3372221	stx1a	-	epsilon1	+	+	-	+	+	+
	PNUSAE002529	C5	17	USA	Human	2015	SRR3372182	stx1a	-	epsilon1	+	+	-	+	+	+
	PNUSAE002534	C5	17	USA	Human	2015	SRR3372187	stx1a	-	epsilon1	+	+	-	+	+	+
	PNUSAE002582	C5	17	USA	Human	2015	SRR3371986	stx1a	-	epsilon1	+	+	-	+	+	+
31	PNUSAE002721	C1	17	USA	Human	2015	SRR3371923	-	stx2a	epsilon1	+	+	-	-	+	+
	PNUSAE002722	C1	17	USA	Human	missing	SRR3371924	stx1a	-	epsilon1	+	+	+	-	-	-
	PNUSAE002753	C4	17	USA	Human	2016	SRR3394771	stx1a	-	epsilon1	+	+	+	-	-	-
	PNUSAE002756	C4	17	USA	Human	missing	SRR3394775	stx1a	-	epsilon1	+	+	+	-	-	-
	2011C-3750	C5	17	USA	Human	missing	SRR3360233	stx1a	-	epsilon1	+	+	-	+	+	+
	2010C-4433C1	C4	17	USA	Human	2010	SRR3360194	stx1a	-	epsilon1	+	+	+	-	-	-
	PNUSAE002777	C4	17	USA	Human	2016	SRR3394758	stx1a	-	epsilon1	+	+	+	-	-	-
	PNUSAE002778	C4	17	USA	Human	2016	SRR3394759	stx1a	-	epsilon1	+	+	+	-	-	-
	PNUSAE002817	C5	17	USA	Human	missing	SRR3384904	stx1a	-	epsilon1	+	+	-	-	+	+
	PNUSAE002818	C5	17	USA	Human	missing	SRR3384905	stx1a	-	epsilon1	+	+	-	+	+	+
	PNUSAE002821	C5	17	USA	Human	missing	SRR3384908	stx1a	-	epsilon1	+	+	-	+	+	+
	PNUSAE002828	C5	17	USA	Human	2016	SRR3405573	stx1a	-	epsilon1	-	-	-	-	-	-
	PNUSAE002816	C4	17	USA	Human	2016	SRR3457657	stx1a	-	epsilon1	+	+	+	-	-	-
	FSIS1502448	C4	17	USA	Bovine	2015	SRR3403672	stx1a	-	epsilon1	+	+	+	-	-	-
	FSIS1500899	C2	1967	USA	Bovine	2013	SRR3405475	stx1a	-	epsilon1	+	+	-	+	+	-
	FSIS1500900	C1	17	USA	Bovine	2015	SRR3405473	stx1a	stx2a	epsilon1	+	+	-	-	+	+
	FSIS1500913	C4	17	USA	Bovine	2015	SRR3405474	stx1a	-	epsilon1	+	+	+	-	-	-
	FSIS1500914	C4	17	USA	Bovine	2015	SRR3405477	stx1a	-	epsilon1	+	+	+	-	-	-
	FSIS1502184	C4	17	USA	Bovine	2015	SRR3405604	stx1a	-	epsilon1	+	+	+	-	-	-
	FSIS1502185	C5	17	USA	Bovine	2015	SRR3405570	stx1a	-	epsilon1	+	+	-	+	+	+
	FSIS1501099	C4	17	USA	Bovine	2015	SRR3405410	stx1a	-	epsilon1	-	-	-	-	+	-
	FSIS1501100	C5	17	USA	Bovine	2015	SRR3405411	stx1a	-	epsilon1	+	+	-	+	+	-
	FSIS1501197	C4	17	USA	Bovine	2015	SRR3405462	stx1a	-	epsilon1	+	+	+	-	-	-
	FSIS1501945	C4	17	USA	Bovine	2015	SRR3405619	stx1a	-	epsilon1	+	+	+	-	-	-
	PNUSAE002825	C5	17	USA	Human	2016	SRR3410206	stx1a	-	epsilon1	+	+	-	+	+	+
	FSIS1502186	C2	1967	USA	animal-cattle-steer	2015	SRR3405210	stx1a	-	epsilon1	+	+	-	+	+	-
	FSIS1502322	C2	1967	USA	product-raw-intact-beef	2015	SRR3405211	stx1a	-	epsilon1	+	+	-	+	+	-
	FSIS1502325	C5	17	USA	animal-cattle-steer	2015	SRR3405207	stx1a	-	epsilon1	+	+	-	+	+	-
	FSIS1502445	C4	17	USA	Bovine	2015	SRR3405400	stx1a	-	epsilon1	+	+	+	-	-	-
	FSIS1501231	C4	17	USA	Bovine	2015	SRR3406062	stx1a	-	epsilon1	+	+	+	-	-	-
	FSIS1501684	C5	17	USA	Bovine	2015	SRR3406060	stx1a	-	epsilon1	+	+	-	+	+	+
	PNUSAE002604	C1	17	USA	Human	missing	SRR3457690	stx1a	-	epsilon1	+	+	-	-	+	+
	PNUSAE002779	C5	17	USA	Human	2016	SRR3452331	stx1a	-	epsilon1	+	+	-	+	+	+
	PNUSAE002907	C2	1967	USA	Human	2014	SRR3545386	stx1a	-	epsilon1	+	+	-	+	+	-
	PNUSAE002911	C2	1967	USA	Human	2015	SRR3545390	stx1a	-	epsilon1	+	+	-	+	+	-
	PNUSAE002912	C2	1967	USA	Human	2015	SRR3545392	stx1a	-	epsilon1	+	+	-	+	+	-
	FSIS1502948	C2	1967	USA	Bovine	2015	SRR3437696	stx1a	-	epsilon1	+	+	-	+	+	-
	FSIS1503084	C5	6219	USA	Bovine	2015	SRR3437698	stx1a	-	epsilon1	+	+	-	+	+	-
	FSIS1502897	C4	17	USA	Bovine	2015	SRR3437876	stx1a	-	epsilon1	+	+	+	-	-	-
	PNUSAE002836	C5	17	USA	Human	2016	SRR3457654	stx1a	-	epsilon1	+	+	-	+	+	+
	PNUSAE002879	C4	17	USA	Human	2016	SRR3457638	stx1a	-	epsilon1	+	+	+	-	-	-
	PNUSAE002882	C4	17	USA	Human	2016	SRR3457640	stx1a	-	epsilon1	+	+	+	-	-	-
	FSIS1502622	C4	17	USA	Bovine	2015	SRR3440343	stx1a	-	epsilon1	+	+	+	-	-	-
	FSIS1502624	C4	17	USA	Bovine	2015	SRR3440340	stx1a	-	epsilon1	+	+	+	-	-	-
	FSIS1503086	C4	17	USA	Bovine	2015	SRR3440946	stx1a	-	epsilon1	+	+	+	-	-	-
	FSIS1503089	C2	1967	USA	Bovine	2015	SRR3441036	stx1a	-	epsilon1	+	+	-	+	+	-
	FSIS1503111	C5	17	USA	Bovine	2015	SRR3441039	stx1a	-	epsilon1	+	+	-	+	+	+
	FSIS1503303	C2	1967	USA	Bovine	2015	SRR3441027	stx1a	-	epsilon1	+	+	-	+	+	-
	FSIS1503448	C4	17	USA	animal-cattle-steer	2015	SRR3440531	stx1a	-	epsilon1	+	+	+	-	-	-
	FSIS1503449	C4	17	USA	animal-cattle-steer	2015	SRR3440535	stx1a	-	epsilon1	+	+	+	-	-	-
	FSIS1503450	C4	17	USA	animal-cattle-dairy cow	2015	SRR3440532	stx1a	-	epsilon1	+	+	+	-	-	-
	PNUSAE002966	C5	17	USA	Human	missing	SRR3473833	stx1a	-	epsilon1	+	+	-	+	+	+
	FSIS1606344	C2	1967	USA	Bovine	2016	SRR3457629	stx1a	-	epsilon1	+	+	-	-	+	-
	FSIS1606392	C5	17	USA	Bovine	2016	SRR3457632	stx1a	-	epsilon1	+	+	-	+	+	-
	PNUSAE002150	C5	17	USA	Human	2012	SRR3475716	stx1a	-	epsilon1	+	+	-	+	+	+
	PNUSAE002151	C5	17	USA	Human	2012	SRR3475717	stx1a	-	epsilon1	+	+	-	+	+	+
	PNUSAE002165	C5	17	USA	Human	2011	SRR3475714	stx1a	-	epsilon1	+	+	-	+	+	+
	PNUSAE002245	C5	17	USA	Human	2015	SRR4346753	stx1a	-	epsilon1	+	+	-	+	+	+
	PNUSAE002923	C5	17	USA	Human	2013	SRR3536775	stx1a	-	epsilon1	+	+	-	+	+	+
	PNUSAE002954	C1	17	USA	Human	2016	SRR3474002	stx1a	-	epsilon1	+	+	+	-	-	-
	PNUSAE003003	C4	17	USA	Human	2016	SRR3474000	stx1a	-	epsilon1	+	+	+	-	-	-
	PNUSAE002602	C5	17	USA	Human	2013	SRR3473974	stx1a	-	epsilon1	+	+	-	+	+	+
	PNUSAE002993	C5	17	USA	Human	2016	SRR3473983	stx1a	-	epsilon1	+	+	-	+	+	+
	PNUSAE002998	C4	17	USA	Human	missing	SRR3473994	stx1a	-	epsilon1	+	+	+	-	-	-
	PNUSAE002982	C2	1967	USA	Human	missing	SRR3510630	stx1a	-	epsilon1	+	+	-	+	+	-
	PNUSAE002979	C4	17	USA	Human	missing	SRR3510627	stx1a	-	epsilon1	+	+	+	-	-	-
	FSIS1606418	C2	1967	USA	Bovine	2016	SRR3470666	stx1a	-	epsilon1	+	+	-	-	+	-
	FSIS1606419	C2	1967	USA	Bovine	2016	SRR3470663	stx1a	-	epsilon1	+	+	-	-	+	-
	PNUSAE002946	C5	17	USA	Human	missing	SRR3474013	stx1a	-	epsilon1	+	+	-	+	+	+
	PNUSAE002948	C5	17	USA	Human	missing	SRR3474015	stx1a	-	epsilon1	+	+	-	+	+	+
	PNUSAE002953	C5	17	USA	Human	2016	SRR3474001	stx1a	-	epsilon1	+	+	-	+	+	+
	FSIS1606526	C4	17	USA	Bovine	2016	SRR3475949	stx1a	-	epsilon1	+	+	+	-	-	-
	PNUSAE002987	C5	17	USA	Human	2016	SRR3536651	stx1a	-	epsilon1	+	+	-	+	+	+
	PNUSAE003066	C2	1967	USA	Human	2016	SRR3536622	stx1a	-	epsilon1	+	+	-	+	+	-
	PNUSAE003067	C2	1967	USA	Human	2016	SRR3536623	stx1a	-	epsilon1	+	+	-	+	+	-
	PNUSAE003062	C5	17	USA	Human	missing	SRR3536618	stx1a	-	epsilon1	+	+	-	+	+	+
	PNUSAE003028	C5	17	USA	Human	missing	SRR3536641	stx1a	-	epsilon1	+	+	-	+	+	+
	PNUSAE003023	C2	1967	USA	Human	2011	SRR3536642	stx1a	-	epsilon1	+	+	-	+	+	-
	CFSAN050708	C3	376	USA	Odocoileus virginianus	2000	SRR3977102	-	-	epsilon1	+	+	+	+	-	-
	CFSAN050713	C4	17	USA	equine	2003	SRR3695755	stx1a	-	epsilon1	+	+	+	-	-	-
	PNUSAE003075	C2	1967	USA	Human	missing	SRR3540695	stx1a	-	epsilon1	+	+	-	+	+	-
	PNUSAE003076	C5	17	USA	Human	missing	SRR3540696	stx1a	-	epsilon1	+	+	-	+	+	+
	PNUSAE003080	C5	17	USA	Human	missing	SRR3540699	stx1a	-	epsilon1	+	+	-	+	+	+
	PNUSAE003081	C2	1967	USA	Human	missing	SRR3540700	stx1a	-	epsilon1	+	+	-	+	+	-
	PNUSAE003083	C5	17	USA	Human	missing	SRR3540702	stx1a	-	epsilon1	+	+	-	+	+	+
	PNUSAE002956	C5	17	USA	Human	2016	SRR3540708	stx1a	-	epsilon1	+	+	-	+	+	+
	PNUSAE002957	C4	17	USA	Human	2016	SRR3540709	stx1a	-	epsilon1	+	+	+	-	-	-
	PNUSAE003149	C4	17	USA	Human	missing	SRR3539604	stx1a	-	epsilon1	+	+	+	-	-	-
	PNUSAE003137	C5	17	USA	Human	missing	SRR3587101	stx1a	-	epsilon1	+	+	-	+	+	+
	PNUSAE002926	C5	17	USA	Human	2015	SRR3545278	stx1a	-	epsilon1	+	+	-	+	+	+
33	PNUSAE002902	-	17	USA	Human	2016	SRR3545382	stx1a	-	epsilon1	+	+	+	-	-	-
33	PNUSAE003156	C4	17	USA	Human	2016	SRR3657553	stx1a	-	epsilon1	+	+	+	-	-	-
	PNUSAE002931	C5	17	USA	Human	2015	SRR3657576	stx1a	-	epsilon1	+	+	-	+	+	+
	PNUSAE002935	C4	17	USA	Human	2014	SRR5312226	stx1a	-	epsilon1	+	+	+	-	-	-
	PNUSAE003154	C5	17	USA	Human	2016	SRR3586883	stx1a	-	epsilon1	+	+	-	+	+	+
	PNUSAE003175	C5	17	USA	Human	missing	SRR3586873	stx1a	-	epsilon1	+	+	-	+	+	+
	PNUSAE003022	C5	17	USA	Human	2011	SRR3657569	stx1a	-	epsilon1	+	+	-	+	+	+
	153144	C4	17	UK	Human	2015	SRR3578425	stx1a	-	epsilon1	+	+	+	-	-	-
32	178783	-	386	UK	Human	2015	SRR3578580	stx1a	-	epsilon1	+	+	-	+	+	+
	134244	C5	17	UK	Human	2015	SRR3578621	stx1a	-	epsilon1	+	+	-	+	+	+
	154819	C3	386	UK	Human	2015	SRR3578637	stx1a	-	epsilon1	+	+	-	+	+	+
32	185915	C3	386	UK	Human	2015	SRR3578924	stx1a	-	epsilon1	+	+	-	+	+	+
	126077	C3	17	UK	Human	2015	SRR3579400	-	-	epsilon1	+	+	+	-	-	-
	183700	C3	17	UK	Human	2015	SRR3581323	stx1a	-	epsilon1	+	+	+	-	-	-
32	187549	C3	386	UK	Human	2015	SRR3581344	stx1a	-	epsilon1	+	+	-	+	+	+
32	182130	C3	386	UK	Human	2015	SRR3581364	stx1a	-	epsilon1	+	+	-	+	+	+
	166334	C3	386	UK	Human	2015	SRR3581457	stx1a	-	epsilon1	+	+	-	+	+	+
	PNUSAE003194	C5	17	USA	Human	missing	SRR3593428	stx1a	-	epsilon1	+	+	-	+	+	+
	PNUSAE003196	C5	17	USA	Human	missing	SRR3593439	stx1a	-	epsilon1	-	-	-	-	-	-
	PNUSAE003126	C5	17	USA	Human	2016	SRR3587087	stx1a	-	epsilon1	+	+	-	+	+	+
	PNUSAE003127	C5	17	USA	Human	2016	SRR3587089	stx1a	-	epsilon1	+	+	-	+	+	+
	PNUSAE003181	C4	17	USA	Human	2016	SRR3642713	stx1a	-	epsilon1	+	+	+	-	-	-
	FSIS1606621	C2	1967	USA	Bovine	2016	SRR3611553	stx1a	-	epsilon1	-	+	-	+	+	-
	PNUSAE003241	C5	17	USA	Human	missing	SRR3657542	stx1a	-	epsilon1	+	+	-	+	+	+
	PNUSAE003215	C1	6346	USA	Human	2016	SRR3657546	stx1a	-	epsilon1	+	+	-	-	+	-
	PNUSAE003252	C2	1967	USA	Human	missing	SRR3644562	stx1a	-	epsilon1	+	+	-	+	+	-
	PNUSAE003272	C2	1967	USA	Human	2016	SRR3644548	stx1a	-	epsilon1	+	+	-	+	+	-
	PNUSAE003044	C4	17	USA	Human	2016	SRR3657567	stx1a	-	epsilon1	+	-	-	-	-	-
	PNUSAE003102	C2	1967	USA	Human	2016	SRR3657566	stx1a	-	epsilon1	+	+	-	+	+	-
	PNUSAE003113	C5	17	USA	Human	2016	SRR5574025	stx1a	-	epsilon1	+	+	-	+	+	+
	PNUSAE003087	C4	17	USA	Human	2016	SRR3708232	stx1a	-	-	+	+	+	-	-	-
	PNUSAE003307	C5	17	USA	Human	missing	SRR3708166	stx1a	-	epsilon1	+	+	-	+	+	+
	PNUSAE003376	C5	17	USA	Human	missing	SRR3715399	stx1a	-	epsilon1	+	+	-	+	+	+
	PNUSAE003353	C2	1967	USA	Human	2016	SRR3715454	stx1a	-	epsilon1	+	+	-	+	+	-
	PNUSAE003321	C4	17	USA	Human	2016	SRR3715589	stx1a	-	epsilon1	+	+	+	-	-	-
	PNUSAE003282	C2	1967	USA	Human	2016	SRR3715611	stx1a	-	epsilon1	+	+	-	+	+	-
	PNUSAE003290	C4	17	USA	Human	2016	SRR3715617	stx1a	-	epsilon1	+	+	+	-	-	-
	PNUSAE003270	C5	17	USA	Human	2016	SRR3715671	stx1a	-	epsilon1	+	+	-	+	+	+
	PNUSAE003271	C5	17	USA	Human	2016	SRR3715672	stx1a	-	epsilon1	+	+	-	+	+	-
	PNUSAE003330	C5	17	USA	Human	2016	SRR3715604	stx1a	-	epsilon1	+	+	-	+	+	+
	PNUSAE003316	C5	17	USA	Human	2013	SRR3715597	stx1a	-	epsilon1	+	+	-	+	+	-
73	PNUSAE003403	C5	17	USA	Human	missing	SRR3715288	stx1a	-	epsilon1	+	+	-	+	+	+
	PNUSAE003457	C4	17	USA	Human	missing	SRR3727864	stx1a	-	epsilon1	+	+	+	-	-	-
	PNUSAE003458	C5	17	USA	Human	missing	SRR3727865	stx1a	-	epsilon1	+	+	-	+	+	+
	PNUSAE003459	C5	17	USA	Human	missing	SRR3727866	stx1a	-	epsilon1	+	+	-	+	+	+
	PNUSAE003461	C5	17	USA	Human	missing	SRR3727868	stx1a	-	epsilon1	+	+	-	+	+	+
	MOD1-EC3825	C3	17	Norway	Plant	2015	GCF_002515605.1	stx1a	-	epsilon1	+	+	+	+	-	-
	PNUSAE003392	C2	1967	USA	Human	2016	SRR3727876	stx1a	-	epsilon1	+	+	-	+	+	-
	PNUSAE003466	C4	17	USA	Human	2016	SRR3727857	stx1a	-	epsilon1	+	+	+	-	-	-
	PNUSAE003474	C5	17	USA	Human	2016	SRR3957010	stx1a	-	epsilon1	+	+	-	+	+	+
	PNUSAE003297	C4	17	USA	Human	missing	SRR3732129	stx1a	-	epsilon1	+	+	+	-	-	-
	PNUSAE003304	C2	1967	USA	Human	missing	SRR3732124	stx1a	-	epsilon1	+	+	-	+	+	-
	PNUSAE003363	C4	17	USA	Human	2016	SRR3883024	stx1a	-	epsilon1	+	+	+	-	-	-
	PNUSAE003368	C2	1967	USA	Human	2015	SRR3883030	stx1a	-	epsilon1	+	+	-	+	+	-
	PNUSAE003369	C5	17	USA	Human	2016	SRR3883031	stx1a	-	epsilon1	+	+	-	+	+	-
	PNUSAE003370	C5	17	USA	Human	2016	SRR3883032	stx1a	-	epsilon1	+	+	-	+	+	+
	PNUSAE003472	C4	17	USA	Human	2016	SRR3883013	stx1a	-	epsilon1	+	+	+	-	-	-
	PNUSAE003507	C4	17	USA	Human	missing	SRR5306593	stx1a	-	epsilon1	+	+	+	-	-	-
	PNUSAE003482	C4	17	USA	Human	missing	SRR3957006	stx1a	-	epsilon1	+	+	+	-	-	-
	PNUSAE003479	C4	17	USA	Human	missing	SRR3885732	stx1a	-	epsilon1	+	+	+	-	-	-
	TX-ACB1303058	C5	17	USA	Human	2013	SRR3990969	stx1a	-	epsilon1	+	+	-	+	+	+
	TX-ACB1303102	C5	17	USA	Human	2013	SRR4019245	stx1a	-	epsilon1	+	+	-	+	+	+
	TX-ACB1303355	C5	17	USA	Human	2013	SRR4046447	stx1a	-	epsilon1	+	+	-	+	+	+
	TX-ACB1303357	C5	17	USA	Human	2013	SRR4046448	stx1a	-	epsilon1	+	+	-	+	+	+
	TX-ACB1303428	C5	17	USA	Human	2013	SRR4046450	stx1a	-	epsilon1	+	+	-	+	+	+
	TX-ACB1303472	C5	17	USA	Human	2013	SRR4237878	stx1a	-	epsilon1	+	+	-	+	+	+
	PNUSAE003559	C4	17	USA	Human	missing	SRR3882973	stx1a	-	epsilon1	+	+	+	-	-	-
	2014C-3177	C4	17	USA	Human	2014	SRR3829534	stx1a	-	epsilon1	+	+	+	-	-	-
	2015C-4555	C5	17	USA	Human	2015	SRR3829537	stx1a	-	epsilon1	+	+	-	+	+	+
	2015C-4554	C5	17	USA	Human	2015	SRR3829538	stx1a	-	epsilon1	+	+	-	+	+	+
	2012C-4026	C2	1967	USA	Human	2012	SRR3829539	stx1a	-	epsilon1	+	+	-	+	+	-
	2013C-3815	C2	1967	USA	Human	2013	SRR3829544	stx1a	-	epsilon1	+	+	-	+	+	-
	2013C-4142	C4	17	USA	Human	2013	SRR3829550	stx1a	-	epsilon1	+	+	+	-	-	-
	2013C-4431	C4	17	USA	Human	2013	SRR3829552	stx1a	-	epsilon1	+	+	+	-	-	-
	2013C-3153	C2	1967	USA	Human	2012	SRR3829563	stx1a	-	epsilon1	+	+	-	+	+	-
	2014C-3317	C1	17	USA	Human	2013	SRR3829565	stx1a	-	epsilon1	+	+	+	-	-	-
	2015C-4774	C4	17	USA	Human	2015	SRR3829591	stx1a	-	epsilon1	+	+	+	-	-	-
	PNUSAE003524	C5	17	USA	Human	missing	SRR3957001	stx1a	-	epsilon1	-	-	-	-	-	-
	PNUSAE003549	C4	17	USA	Human	missing	SRR3956998	stx1a	-	epsilon1	+	+	+	-	-	-
	PNUSAE003426	C4	17	USA	Human	missing	SRR3930574	stx1a	-	epsilon1	+	+	+	-	-	-
	FDA00010429	C4	17	USA	Plant	2016	SRR3938670	stx1a	-	epsilon1	+	+	+	-	-	-
	PNUSAE003395	C2	1967	USA	Human	missing	SRR3991724	stx1a	-	epsilon1	+	+	-	+	+	-
	PNUSAE003680	C4	17	USA	Human	missing	SRR3991682	stx1a	-	epsilon1	+	+	+	-	-	-
	PNUSAE003620	C1	17	USA	Human	missing	SRR3991688	stx1a	-	epsilon1	+	+	+	-	-	-
	PNUSAE003629	C4	17	USA	Human	missing	SRR3991690	stx1a	stx2a	epsilon1	+	+	+	-	-	-
	PNUSAE003646	C4	17	USA	Human	missing	SRR3994066	stx1a	-	epsilon1	+	+	+	-	-	-
	FSIS1606979	C5	17	USA	Bovine	2016	SRR3953303	stx1a	-	epsilon1	+	+	-	+	+	+
	FSIS1607067	C2	1967	USA	Bovine	2016	SRR3953435	stx1a	-	epsilon1	+	+	-	+	+	-
	PNUSAE003715	C4	17	USA	Human	missing	SRR3987152	stx1a	-	epsilon1	+	+	+	-	-	-
	PNUSAE003763	C4	17	USA	Human	missing	SRR3987144	stx1a	-	epsilon1	+	+	+	-	-	-
	PNUSAE003601	C4	17	USA	Human	missing	SRR3994067	stx1a	-	epsilon1	+	+	+	-	-	-
	PNUSAE003604	C4	17	USA	Human	missing	SRR3997582	stx1a	-	epsilon1	+	+	+	-	-	-
74	PNUSAE003668	C4	17	USA	Human	missing	SRR3994063	stx1a	-	epsilon1	+	+	+	-	-	-
	PNUSAE003743	C4	17	USA	Human	missing	SRR3994012	stx1a	-	epsilon1	+	+	+	-	-	-
	PNUSAE003822	C5	17	USA	Human	missing	SRR5366325	stx1a	-	epsilon1	+	+	-	-	+	+
	MOD1-EC5543	C1	20	USA	Swine	1978	SRR3987980	-	-	beta1	-	-	-	-	-	-
	PNUSAE003767	C5	17	USA	Human	missing	SRR3997570	stx1a	-	epsilon1	+	+	-	+	+	+
	PNUSAE003862	C5	17	USA	Human	missing	SRR3997553	stx1a	-	epsilon1	+	+	-	+	+	+
	PNUSAE003865	C1	17	USA	Human	missing	SRR3997556	stx1a	-	epsilon1	+	+	-	-	+	+
	PNUSAE003866	C4	17	USA	Human	missing	SRR3997557	stx1a	-	epsilon1	+	+	+	-	-	-
	PNUSAE003723	C5	17	USA	Human	missing	SRR3996097	stx1a	-	epsilon1	+	+	-	+	+	+
	PNUSAE003724	C5	17	USA	Human	missing	SRR3996098	stx1a	-	epsilon1	+	+	-	+	+	+
	PNUSAE003092	C5	17	USA	Human	missing	SRR4015633	stx1a	-	epsilon1	+	+	-	+	+	+
	OLC0969	4LVs of ST17	2307	Canada	missing	2010	SRR6154944	-	-	-	-	-	-	-	-	-
80	OLC1330	C3	17	Canada	missing	2014	SRR6154937	stx1a	-	epsilon1	+	+	+	+	-	-
	FSIS1607238	C2	1967	USA	Bovine	2016	SRR3995861	stx1a	-	epsilon1	+	+	-	+	+	-
	PNUSAE003882	C5	17	USA	Human	missing	SRR4095054	stx1a	-	epsilon1	+	+	-	+	+	+
	PNUSAE003785	C5	17	USA	Human	missing	SRR4018040	stx1a	-	epsilon1	+	+	-	+	+	+
	PNUSAE003788	C1	17	USA	Human	missing	SRR4018043	stx1a	stx2a	epsilon1	+	+	+	-	-	-
	PNUSAE003789	C2	1967	USA	Human	missing	SRR4018044	stx1a	-	epsilon1	+	+	-	+	+	-
	PNUSAE003793	C2	1967	USA	Human	missing	SRR4018048	stx1a	-	epsilon1	+	+	-	+	-	-
	PNUSAE003894	C2	1967	USA	Human	missing	SRR4018017	stx1a	-	epsilon1	+	+	-	+	+	-
	PNUSAE003663	C5	17	USA	Human	missing	SRR5574031	stx1a	-	epsilon1	+	+	-	+	+	+
	PNUSAE003858	C5	17	USA	Human	missing	SRR4018029	stx1a	-	epsilon1	-	-	-	+	+	-
	PNUSAE003777	C4	17	USA	Human	missing	SRR4018057	stx1a	-	epsilon1	+	+	+	-	-	-
	PNUSAE003952	C5	17	USA	Human	missing	SRR4032460	stx1a	-	epsilon1	+	+	-	+	+	+
	PNUSAE003954	C4	17	USA	Human	missing	SRR4032462	stx1a	-	epsilon1	+	+	+	-	-	-
	PNUSAE003861	C5	17	USA	Human	missing	SRR4054788	stx1a	-	epsilon1	+	+	-	-	+	+
	PNUSAE003968	C4	17	USA	Human	2015	SRR4048676	stx1a	-	epsilon1	+	+	+	-	-	-
	PNUSAE003922	C5	17	USA	Human	missing	SRR4095066	stx1a	-	epsilon1	+	+	-	+	+	+
	PNUSAE003977	C5	17	USA	Human	missing	SRR5643040	stx1a	-	epsilon1	+	+	-	+	+	+
	PNUSAE003963	C5	17	USA	Human	missing	SRR4101394	stx1a	-	epsilon1	+	+	-	+	+	+
	PNUSAE003729	C4	17	USA	Human	missing	SRR4054803	stx1a	-	epsilon1	+	+	+	-	-	-
	PNUSAE003981	C4	17	USA	Human	missing	SRR4054768	stx1a	-	epsilon1	+	+	-	+	+	+
	PNUSAE003982	C5	17	USA	Human	missing	SRR4054769	stx1a	-	epsilon1	+	+	-	+	+	+
	PNUSAE003860	C4	17	USA	Human	missing	SRR4095051	stx1a	-	epsilon1	+	+	+	-	-	-
	PNUSAE004011	C2	1967	USA	Human	missing	SRR4054755	stx1a	-	epsilon1	+	+	-	-	+	-
	PNUSAE003756	C4	17	USA	Human	missing	SRR4054800	stx1a	-	epsilon1	+	+	+	-	-	-
	PNUSAE003869	C4	17	USA	Human	missing	SRR4095053	stx1a	-	epsilon1	+	+	+	-	-	-
	PNUSAE004017	C4	17	USA	Human	missing	SRR4191382	stx1a	-	epsilon1	+	+	+	-	-	-
	MOD1-EC1410	C4	17	USA	Human	1999	SRR5330836	stx1a	-	epsilon1	+	+	-	+	+	+
	MOD1-EC1402	C1	17	USA	Human	1997	GCF_002461545.1	stx1a	-	epsilon1	+	+	+	-	-	-
	MOD1-EC1507	C3	17	USA	Human	1991	GCF_002461375.1	stx1a	-	epsilon1	+	+	+	-	-	-
	PNUSAE003855	C4	17	USA	Human	missing	SRR4054789	stx1a	-	epsilon1	+	+	+	-	-	-
	PNUSAE003801	C2	1967	USA	Human	missing	SRR4054794	stx1a	-	epsilon1	+	+	-	+	+	-
	FSIS1607301	C2	1967	USA	Bovine	2016	SRR4044906	stx1a	-	epsilon1	+	+	-	+	+	-
	PNUSAE003925	C5	17	USA	Human	missing	SRR4054779	stx1a	-	epsilon1	+	+	-	+	+	-
	PNUSAE004078	C2	1967	USA	Human	2015	SRR4054724	stx1a	-	epsilon1	+	+	-	+	+	-
	PNUSAE004079	C2	1967	USA	Human	2015	SRR4054725	stx1a	-	epsilon1	+	+	-	+	+	-
	PNUSAE004082	C5	17	USA	Human	2015	SRR4054728	stx1a	-	epsilon1	+	+	-	+	+	+
	PNUSAE004151	C5	17	USA	Human	missing	SRR4094910	stx1a	-	epsilon1	-	-	-	-	+	-
	MOD1-EC6312	C4	17	USA	Bovine	1988	GCF_002486885.1	stx1a	-	-	+	+	+	+	-	-
	MOD1-EC1942	C4	17	Canada	Bovine	1988	SRR4340523	stx1a	stx2d	epsilon1	+	+	+	-	-	-
	MOD1-EC1929	C4	17	USA	Bovine	1990	SRR5330854	stx1a	-	epsilon1	+	+	+	-	-	-
	MOD1-EC1968	C4	17	USA	Human	2005	GCF_002515295.1	stx1a	-	epsilon1	+	+	+	-	-	-
	PNUSAE004105	C5	17	USA	Human	missing	SRR4054703	stx1a	-	epsilon1	+	+	-	+	+	+
	PNUSAE004107	C2	1967	USA	Human	missing	SRR4054705	stx1a	-	epsilon1	+	+	-	+	+	-
	MOD1-EC2000	C4	17	USA	Human	2004	GCF_002515145.1	stx1a	-	epsilon1	+	+	+	-	-	-
64	MOD1-EC2417	-	1967	USA	Bovine	2012	GCF_002515505.1	stx1a	-	epsilon1	+	+	-	+	+	-
	MOD1-EC2415	C2	1967	USA	Bovine	2012	GCF_002515525.1	stx1a	-	epsilon1	+	+	-	+	+	-
64	MOD1-EC2421	-	1967	USA	Bovine	2012	GCF_002515485.1	stx1a	-	epsilon1	+	+	-	-	-	-
64	MOD1-EC2428	-	1967	USA	Bovine	2012	GCF_002514585.1	stx1a	-	epsilon1	+	+	-	+	+	-
	MOD1-EC1673	C1	17	USA	Human	2003	SRR5330935	stx1a	-	epsilon1	+	-	-	-	-	-
	CFSAN054338	C3	17	Germany	Human	1993	SRR4340489	stx1a	-	epsilon1	+	+	+	-	-	-
	PNUSAE003868	C2	1967	USA	Human	missing	SRR4095052	stx1a	-	epsilon1	+	+	-	+	+	-
	PNUSAE004118	C4	17	USA	Human	missing	SRR4095008	stx1a	-	epsilon1	+	+	+	-	-	-
	PNUSAE004119	C4	17	USA	Human	missing	SRR4095036	stx1a	-	epsilon1	+	+	+	-	-	-
	PNUSAE004127	C4	17	USA	Human	missing	SRR4094935	stx1a	stx2d	epsilon1	+	+	+	-	-	-
	PNUSAE004131	C4	17	USA	Human	missing	SRR4094942	stx1a	-	epsilon1	+	+	+	-	-	-
34	PNUSAE004087	-	17	USA	Human	missing	SRR4101403	stx1a	-	epsilon1	+	+	+	-	-	-
	PNUSAE004088	C4	17	USA	Human	missing	SRR4101404	stx1a	-	epsilon1	+	+	+	-	-	-
34	PNUSAE004089	C4	17	USA	Human	missing	SRR4101405	stx1a	-	epsilon1	+	+	+	-	-	-
	PNUSAE003032	C4	17	USA	Human	missing	SRR4101415	stx1a	-	epsilon1	+	+	+	-	-	-
	PNUSAE004033	C5	17	USA	Human	missing	SRR4189636	stx1a	-	epsilon1	+	+	-	+	+	+
	PNUSAE004030	C4	17	USA	Human	missing	SRR4189635	stx1a	-	epsilon1	+	+	+	-	-	-
	PNUSAE004102	C2	1967	USA	Human	missing	SRR4113460	stx1a	-	epsilon1	+	+	-	+	+	-
	PNUSAE004057	C5	6670	USA	Human	missing	SRR4191377	stx1a	-	epsilon1	+	+	-	+	+	-
	PNUSAE004273	C4	17	USA	Human	missing	SRR4191350	stx1a	-	epsilon1	+	+	+	-	-	-
	PNUSAE004277	C4	17	USA	Human	missing	SRR4191354	stx1a	-	epsilon1	+	+	+	-	-	-
	PNUSAE004257	C4	17	USA	Human	missing	SRR4113413	stx1a	-	epsilon1	+	+	+	-	-	-
	PNUSAE004197	C4	17	USA	Human	missing	SRR4191362	stx1a	-	epsilon1	+	+	+	-	-	-
	PNUSAE004190	C4	17	USA	Human	missing	SRR4113451	stx1a	-	epsilon1	-	-	-	-	-	-
	PNUSAE004176	C2	1967	USA	Human	2015	SRR4113441	stx1a	-	epsilon1	+	+	-	+	+	-
	PNUSAE004191	C2	1967	USA	Human	missing	SRR4191365	stx1a	-	epsilon1	+	+	-	+	+	-
	PNUSAE004192	C2	1967	USA	Human	missing	SRR4191366	stx1a	-	epsilon1	-	-	-	-	-	-
40	PNUSAE003949	C4	17	USA	Human	missing	SRR4191735	stx1a	-	epsilon1	+	+	+	-	-	-
	PNUSAE003950	C4	17	USA	Human	missing	SRR4191736	stx1a	-	epsilon1	+	+	+	-	-	-
	PNUSAE003951	C4	17	USA	Human	missing	SRR4191737	stx1a	-	epsilon1	+	+	+	-	-	-
	FSIS1607381	C2	1967	USA	Product-Other/Miscellaneous-Beef	2016	SRR4106380	stx1a	-	epsilon1	+	+	-	+	+	-
	FSIS1607508	C4	17	USA	Bovine	2016	SRR4106384	stx1a	-	epsilon1	+	+	+	-	-	-
	2015C-5223	C5	17	USA	Human	missing	SRR4115656	stx1a	-	epsilon1	+	+	-	+	+	+
	2015C-5226	C5	17	USA	Human	missing	SRR4115667	stx1a	-	epsilon1	+	+	-	+	+	+
	2015C-4298	C5	17	USA	Human	2015	SRR4176418	stx1a	-	epsilon1	+	+	-	+	+	+
	2015C-4428	C5	17	USA	Human	2015	SRR4176560	stx1a	-	epsilon1	+	+	-	+	+	+
35	2015C-4447	C4	17	USA	Human	2015	SRR4176571	stx1a	-	epsilon1	+	+	+	-	-	-
	2015C-4439	C5	5621	USA	Human	2015	SRR4176568	stx1a	-	epsilon1	+	+	-	+	+	+
	2015C-4501	C2	1967	USA	Human	2015	SRR4176577	stx1a	-	epsilon1	+	+	-	+	+	-
	PNUSAE004250	C2	1967	USA	Human	missing	SRR4191357	stx1a	-	epsilon1	+	+	-	-	+	-
	PNUSAE004368	C4	17	USA	Human	missing	SRR4190340	stx1a	-	epsilon1	+	+	+	-	-	-
	PNUSAE004369	C4	17	USA	Human	missing	SRR4190341	stx1a	-	epsilon1	+	+	+	-	-	-
	PNUSAE004371	C2	1967	USA	Human	missing	SRR4190343	stx1a	-	epsilon1	+	+	-	+	+	-
	PNUSAE004376	C4	17	USA	Human	missing	SRR4190348	stx1a	-	epsilon1	+	+	+	-	-	-
	149360	C1	17	UK	Human	2015	SRR4181506	stx1a	-	epsilon1	+	+	+	-	-	-
	151034	C3	17	UK	Human	2015	SRR4181493	stx1a	-	epsilon1	+	+	+	+	-	-
	PNUSAE004285	C4	17	USA	Human	missing	SRR4280437	stx1a	-	epsilon1	+	+	+	-	-	-
	PNUSAE004397	C5	17	USA	Human	missing	SRR4244967	stx1a	-	epsilon1	+	+	-	+	+	+
74	PNUSAE004229	C4	17	USA	Human	missing	SRR4256220	stx1a	-	epsilon1	+	+	+	-	-	-
	PNUSAE004384	C5	17	USA	Human	missing	SRR4256090	stx1a	-	epsilon1	+	+	-	+	+	+
	PNUSAE004385	C5	17	USA	Human	missing	SRR4256091	stx1a	-	epsilon1	+	+	-	+	+	+
	PNUSAE004389	C2	1967	USA	Human	missing	SRR4256100	stx1a	-	epsilon1	+	+	-	+	+	-
	PNUSAE003401	C2	1967	USA	Human	missing	SRR4289712	stx1a	-	epsilon1	+	+	-	+	+	-
	PNUSAE004521	C5	17	USA	Human	missing	SRR4293124	stx1a	-	epsilon1	+	+	-	-	+	+
40	PNUSAE004522	-	17	USA	Human	missing	SRR4293125	stx1a	-	epsilon1	+	+	+	-	-	-
	PNUSAE004524	C4	17	USA	Human	missing	SRR4293133	stx1a	-	epsilon1	+	+	+	-	-	-
	PNUSAE004538	C4	17	USA	Human	missing	SRR4293104	stx1a	-	epsilon1	+	+	+	-	-	-
	PNUSAE004541	C2	1967	USA	Human	missing	SRR4293107	stx1a	-	epsilon1	+	+	-	+	+	-
	PNUSAE004527	C5	17	USA	Human	missing	SRR4293111	stx1a	-	epsilon1	+	+	-	+	+	+
	PNUSAE004529	C4	17	USA	Human	missing	SRR4293113	stx1a	-	epsilon1	+	+	+	-	-	-
	PNUSAE004425	C4	17	USA	Human	missing	SRR4342146	stx1a	-	epsilon1	+	+	+	-	-	-
	PNUSAE004456	C2	1967	USA	Human	missing	SRR4342141	stx1a	-	epsilon1	+	+	-	+	+	-
	PNUSAE004489	C4	17	USA	Human	missing	SRR4293150	stx1a	-	epsilon1	+	+	+	-	-	-
	PNUSAE004577	C4	17	USA	Human	missing	SRR4299810	stx1a	stx2d	epsilon1	+	+	+	-	-	-
	PNUSAE004552	C4	17	USA	Human	missing	SRR4299815	stx1a	-	epsilon1	+	+	+	-	-	-
	PNUSAE004553	C4	17	USA	Human	missing	SRR4299817	stx1a	-	epsilon1	+	+	+	-	-	-
	PNUSAE004468	C5	17	USA	Human	missing	SRR4299819	stx1a	-	epsilon1	+	+	-	+	+	+
	PNUSAE004515	C4	17	USA	Human	missing	SRR4346298	stx1a	-	epsilon1	+	+	+	-	-	-
	FSIS1607706	C4	17	USA	product-raw-intact-beef	2016	SRR4293046	stx1a	-	epsilon1	+	+	+	-	-	-
	PNUSAE004464	C5	17	USA	Human	missing	SRR4346312	stx1a	-	epsilon1	+	+	-	+	+	-
	PNUSAE004302	C4	17	USA	Human	missing	SRR4342152	stx1a	-	epsilon1	+	+	+	-	-	-
	PNUSAE004305	C4	17	USA	Human	missing	SRR4342155	stx1a	stx2d	epsilon1	+	+	+	-	-	-
	PNUSAE004571	C2	1967	USA	Human	missing	SRR4345713	stx1a	-	epsilon1	+	+	-	+	+	-
	PNUSAE004630	C5	17	USA	Human	missing	SRR4345524	stx1a	-	epsilon1	+	+	-	+	+	+
	PNUSAE004632	C5	6868	USA	Human	missing	SRR4345526	stx1a	-	epsilon1	+	+	-	+	+	+
	PNUSAE004536	C4	17	USA	Human	missing	SRR4345720	stx1a	-	epsilon1	+	+	+	-	-	-
	PNUSAE004602	C2	1967	USA	Human	missing	SRR4345528	stx1a	-	epsilon1	+	+	-	+	+	-
	PNUSAE004660	C4	17	USA	Human	missing	SRR4345510	stx1a	-	epsilon1	+	+	+	-	-	-
	2015C-4541	C5	17	USA	Human	2015	SRR4321877	stx1a	-	epsilon1	+	+	+	+	-	-
	PNUSAE004606	C4	17	USA	Human	missing	SRR4345532	stx1a	-	epsilon1	+	+	+	-	-	-
	PNUSAE004654	C4	17	USA	Human	missing	SRR4345515	stx1a	-	epsilon1	+	+	+	-	-	-
	PNUSAE004657	C2	1967	USA	Human	missing	SRR4345518	stx1a	-	epsilon1	+	+	-	+	+	-
36	PNUSAE004659	-	17	USA	Human	missing	SRR4345512	stx1a	-	epsilon1	+	+	-	+	+	+
	PNUSAE004161	C4	17	USA	Human	missing	SRR4346739	stx1a	-	epsilon1	+	+	+	-	-	-
	PNUSAE004451	C5	17	USA	Human	missing	SRR5585142	stx1a	-	epsilon1	+	+	-	+	+	+
	PNUSAE004581	C5	17	USA	Human	2016	SRR4345656	stx1a	-	epsilon1	+	+	-	+	+	-
	PNUSAE004690	C2	1967	USA	Human	missing	SRR4923163	stx1a	-	epsilon1	+	+	-	+	+	-
	PNUSAE004601	C5	17	USA	Human	missing	SRR4430010	stx1a	-	epsilon1	+	+	-	+	+	+
	PNUSAE004624	C5	17	USA	Human	missing	SRR4429753	stx1a	-	epsilon1	+	+	-	-	-	-
	PNUSAE004712	C4	17	USA	Human	missing	SRR4423901	stx1a	-	epsilon1	+	+	+	-	-	-
	PNUSAE004635	C4	17	USA	Human	missing	SRR5054526	stx1a	-	epsilon1	+	+	+	-	-	-
	PNUSAE004755	C2	1967	USA	Human	missing	SRR4444457	stx1a	-	epsilon1	+	+	-	-	+	-
	PNUSAE004779	C2	1967	USA	Human	missing	SRR4444453	stx1a	-	epsilon1	+	+	-	-	+	-
	PNUSAE004784	C5	17	USA	Human	missing	SRR4444451	stx1a	-	epsilon1	+	+	-	+	+	+
	PNUSAE004786	C5	17	USA	Human	missing	SRR4444455	stx1a	-	epsilon1	+	+	-	+	+	+
	PNUSAE004818	C5	17	USA	Human	missing	SRR4924024	stx1a	-	epsilon1	+	+	-	+	+	+
	FSIS1607908	C2	1967	USA	Bovine	2016	SRR4434283	stx1a	-	epsilon1	+	+	-	+	+	-
	PNUSAE004808	C2	1967	USA	Human	missing	SRR4923173	stx1a	-	epsilon1	+	+	-	+	+	-
	PNUSAE004781	C5	17	USA	Human	missing	SRR5004312	stx1a	-	epsilon1	+	+	-	+	+	+
	PNUSAE004889	C4	17	USA	Human	missing	SRR5054443	stx1a	-	epsilon1	+	+	+	-	-	-
	PNUSAE004890	C2	1967	USA	Human	missing	SRR5054446	stx1a	-	epsilon1	+	+	-	+	+	-
	PNUSAE004927	C5	6219	USA	Human	missing	SRR5054432	stx1a	-	epsilon1	+	+	-	+	+	+
	PNUSAE004938	C2	1967	USA	Human	missing	SRR5067196	stx1a	-	epsilon1	+	+	-	+	+	-
	PNUSAE004954	C5	17	USA	Human	missing	SRR5023144	stx1a	-	epsilon1	+	+	-	+	+	+
	PNUSAE004956	C4	17	USA	Human	missing	SRR5063959	stx1a	-	epsilon1	+	+	+	-	-	-
	PNUSAE004955	C5	17	USA	Human	missing	SRR5023216	stx1a	-	epsilon1	+	+	-	+	+	+
	264098	C3	17	UK	Human	2016	SRR4786263	stx1a	-	epsilon1	+	+	+	+	-	-
	PNUSAE004962	C3	386	USA	Human	missing	SRR5054382	stx1a	-	epsilon1	+	+	-	+	+	+
	287764	C5	17	UK	Human	2016	SRR4897266	stx1a	-	epsilon1	+	+	-	+	+	+
	250721	C5	17	UK	Human	2016	SRR4897587	stx1a	-	epsilon1	-	-	-	-	+	-
	E113	6LVs of ST17	1146	Denmark	Poultry	2015	SRR4997146	-	-	-	-	-	-	-	-	-
	E116	6LVs of ST17	1146	Denmark	Poultry	2015	SRR4997163	-	-	-	-	-	-	-	-	-
	E121	6LVs of ST17	1146	Denmark	Poultry	2015	SRR4997125	-	-	-	-	-	-	-	-	-
	E122	6LVs of ST17	1146	Denmark	Poultry	2015	SRR4997028	-	-	-	-	-	-	-	-	-
	E127	6LVs of ST17	1146	Denmark	Poultry	2015	SRR4997082	-	-	-	-	-	-	-	-	-
	PNUSAE004907	C5	17	USA	Human	missing	SRR5054448	stx1a	-	epsilon1	+	+	-	+	+	+
	PNUSAE004947	C4	17	USA	Human	missing	SRR5023215	stx1a	-	epsilon1	+	+	+	-	-	-
	FSIS1608080	C4	17	USA	Bovine	2016	SRR4947522	stx1a	-	epsilon1	+	+	+	-	-	-
	FSIS1608246	C4	17	USA	Bovine	2016	SRR4947531	stx1a	-	epsilon1	+	+	+	-	-	-
	FSIS1608247	C4	17	USA	Bovine	2016	SRR4947529	stx1a	-	epsilon1	+	+	+	-	-	-
	PNUSAE004724	C1	17	USA	Human	missing	SRR5054530	stx1a	-	epsilon1	+	+	+	-	-	-
	PNUSAE004812	C4	17	USA	Human	missing	SRR5054642	stx1a	-	epsilon1	+	+	+	-	-	-
	PNUSAE004866	C4	17	USA	Human	missing	SRR5017076	stx1a	-	epsilon1	+	+	+	-	-	-
	PNUSAE004214	C4	17	USA	Human	2016	SRR5001048	stx1a	-	epsilon1	+	+	+	-	-	-
	PNUSAE004219	C5	17	USA	Human	2016	SRR5001053	stx1a	-	epsilon1	+	+	-	+	+	+
	PNUSAE004217	C5	17	USA	Human	2016	SRR5001050	stx1a	-	epsilon1	+	+	-	+	+	+
	279341	C3	17	UK	Human	2016	SRR5005304	stx1a	-	epsilon1	+	+	+	+	-	-
	PNUSAE005004	C2	1967	USA	Human	missing	SRR5042895	stx1a	-	epsilon1	+	+	-	+	+	-
	PNUSAE004827	C4	17	USA	Human	missing	SRR5067197	stx1a	-	epsilon1	+	+	+	-	-	-
	PNUSAE005024	C5	17	USA	Human	missing	SRR5042863	stx1a	-	epsilon1	+	+	-	+	+	+
	PNUSAE005074	C2	1967	USA	Human	missing	SRR5042884	stx1a	-	epsilon1	+	+	-	+	+	-
	PNUSAE005076	C4	17	USA	Human	missing	SRR5042882	stx1a	-	epsilon1	+	-	-	-	-	-
	FSIS1608034	C4	17	USA	Bovine	2016	SRR5019474	stx1a	-	epsilon1	+	+	+	-	-	-
	FSIS1608313	C4	17	USA	Bovine	2016	SRR5019536	stx1a	-	epsilon1	+	+	+	-	-	-
	65961	C3	17	UK	Human	2014	SRR5023767	stx1a	-	epsilon1	+	+	+	+	-	-
	93328	C3	17	UK	Human	2014	SRR5023707	stx1a	-	epsilon1	+	+	+	+	-	-
	196994	C5	17	UK	Human	2015	SRR5024462	stx1a	-	epsilon1	+	+	-	+	+	+
	280327	C5	17	UK	Human	2016	SRR5024503	stx1a	-	epsilon1	+	+	-	+	+	+
	178811	C3	17	UK	Human	2015	SRR5031109	stx1a	-	epsilon1	+	+	+	-	-	-
	209971	C4	17	UK	Animal	2016	SRR5031225	stx1a	-	epsilon1	+	+	+	-	-	-
	PNUSAE004821	C4	17	USA	Human	2016	SRR5031267	stx1a	-	epsilon1	+	+	+	-	-	-
	PNUSAE004831	C5	17	USA	Human	2016	SRR5031276	stx1a	-	epsilon1	+	+	-	+	+	+
	PNUSAE005029	C2	1967	USA	Human	missing	SRR5342956	stx1a	-	epsilon1	+	+	-	+	+	-
	123945	C3	17	UK	Human	2015	SRR5033688	stx1a	-	epsilon1	+	+	+	+	-	-
	93296	C3	17	UK	Human	2014	SRR5033707	stx1a	-	epsilon1	+	+	+	+	-	-
	264127	C3	17	UK	Human	2016	SRR5034987	stx1a	-	epsilon1	+	+	+	+	-	-
	PNUSAE005101	C5	17	USA	Human	missing	SRR5057752	stx1a	-	epsilon1	+	+	-	+	+	+
	PNUSAE005170	C4	17	USA	Human	missing	SRR5057533	stx1a	stx2d	epsilon1	+	+	+	-	-	-
	FSIS1608403	C1	17	USA	Bovine	2016	SRR5043174	stx1a	-	epsilon1	+	+	-	-	+	-
	PNUSAE004725	C4	17	USA	Human	missing	SRR5063826	stx1a	-	epsilon1	+	+	+	-	-	-
	PNUSAE004811	C4	17	USA	Human	missing	SRR5063828	stx1a	-	epsilon1	+	+	+	-	-	-
	PNUSAE005234	C5	17	USA	Human	missing	SRR5057460	stx1a	-	epsilon1	+	+	-	+	+	+
	PNUSAE004700	C4	17	USA	Human	2016	SRR5063817	stx1a	-	epsilon1	+	+	+	-	-	-
	PNUSAE005107	C2	1967	USA	Human	missing	SRR5104563	stx1a	-	epsilon1	+	+	-	-	+	-
	PNUSAE005108	C4	17	USA	Human	missing	SRR5328060	stx1a	-	epsilon1	+	+	+	-	-	-
	PNUSAE005205	C4	17	USA	Human	missing	SRR5104398	stx1a	stx2d	epsilon1	+	+	+	-	-	-
	PNUSAE005227	C5	17	USA	Human	2015	SRR5082114	stx1a	-	epsilon1	+	+	-	+	+	+
	PNUSAE005327	C2	1967	USA	Human	missing	SRR5124280	stx1a	-	epsilon1	+	+	-	+	+	-
36	PNUSAE004715	C5	17	USA	Human	missing	SRR5077033	stx1a	-	epsilon1	+	+	-	+	+	+
	PNUSAE005339	C5	17	USA	Human	missing	SRR5082013	stx1a	-	epsilon1	+	+	-	+	+	+
	PNUSAE005356	C2	1967	USA	Human	missing	SRR5100800	stx1a	-	epsilon1	+	+	-	+	+	-
	PNUSAE005311	C4	17	USA	Human	missing	SRR5100894	stx1a	-	epsilon1	+	+	+	-	-	-
	PNUSAE005358	C5	17	USA	Human	missing	SRR5100889	stx1a	-	epsilon1	+	+	-	+	+	+
	FSIS1608981	C4	17	USA	product-raw-intact-beef	2016	SRR5091630	stx1a	-	epsilon1	+	+	+	-	-	-
	PNUSAE005207	C5	17	USA	Human	missing	SRR5104404	stx1a	-	epsilon1	+	+	-	-	+	+
	PNUSAE005340	C4	7049	USA	Human	missing	SRR5104362	stx1a	-	epsilon1	+	+	+	-	-	-
	PNUSAE005312	C5	17	USA	Human	missing	SRR5104392	stx1a	-	epsilon1	-	-	-	-	-	-
	PNUSAE005343	C4	17	USA	Human	missing	SRR5104368	stx1a	-	epsilon1	+	+	+	-	-	-
	PNUSAE005461	C4	17	USA	Human	missing	SRR5124269	stx1a	-	epsilon1	+	+	+	-	-	-
	UMDKSU-2013-3-164B	C1	17	USA	Bovine	2013	SRR5182407	stx1a	-	epsilon1	+	+	-	-	+	+
	UMDKSU-2013-3-132F	C2	1967	USA	Bovine	2013	SRR5182416	stx1a	-	epsilon1	+	+	-	+	+	-
	UMDKSU-2013-3-131E	C2	1967	USA	Bovine	2013	SRR5182415	stx1a	-	epsilon1	+	+	-	+	+	-
	UMDKSU-2013-3-544F	C5	17	USA	Bovine	2013	SRR5182409	stx1a	-	epsilon1	-	+	-	+	+	-
	UMDKSU-2013-3-416C	C2	1967	USA	Bovine	2013	SRR5182410	stx1a	-	epsilon1	+	+	-	+	+	-
	UMDKSU-2013-3-314E	C1	17	USA	Bovine	2013	SRR5182413	stx1a	-	epsilon1	+	+	-	-	+	+
	UMDKSU-2013-3-308C	C1	17	USA	Bovine	2013	SRR5182414	stx1a	-	epsilon1	+	+	-	-	+	+
	CFSAN058687	C1	17	USA	Bovine	2013	SRR5182408	stx1a	-	epsilon1	+	+	-	-	+	+
	UMDKSU-2013-3-540A	C2	1967	USA	Bovine	2013	SRR5182412	stx1a	-	epsilon1	+	+	-	+	+	-
	PNUSAE005383	C5	17	USA	Human	missing	SRR5122702	stx1a	-	epsilon1	+	+	-	+	+	+
	PNUSAE005504	C4	17	USA	Human	missing	SRR5160637	stx1a	-	epsilon1	+	+	+	-	-	-
	PNUSAE005517	C4	17	USA	Human	missing	SRR5159013	stx1a	-	epsilon1	+	+	+	-	-	-
	PNUSAE005518	C4	17	USA	Human	missing	SRR5158001	stx1a	-	epsilon1	+	+	+	-	-	-
	PNUSAE005510	C5	17	USA	Human	missing	SRR5157760	stx1a	-	epsilon1	+	+	-	+	+	+
	PNUSAE005409	C4	17	USA	Human	missing	SRR5158007	stx1a	-	epsilon1	+	+	+	-	-	-
	PNUSAE005579	C5	17	USA	Human	missing	SRR5160655	stx1a	-	epsilon1	+	+	-	+	+	+
40	PNUSAE005562	C4	17	USA	Human	missing	SRR5223006	stx1a	-	epsilon1	+	+	+	-	-	-
	PNUSAE005454	C5	17	USA	Human	missing	SRR5223143	stx1a	-	epsilon1	+	+	-	+	+	+
	PNUSAE005589	C2	1967	USA	Human	missing	SRR5222970	stx1a	-	epsilon1	+	+	-	+	+	-
	PNUSAE005595	C2	1967	USA	Human	missing	SRR5222944	stx1a	-	epsilon1	+	+	-	-	+	-
	PNUSAE005426	C4	17	USA	Human	missing	SRR5223149	stx1a	-	epsilon1	+	+	+	-	-	-
38	UMDKSU-2013-3-141B	-	17	USA	Bovine	2013	SRR5182359	stx1a	-	epsilon1	+	+	+	-	-	-
	UMDKSU-2013-3-135A	C4	17	USA	Bovine	2013	SRR5182361	stx1a	-	epsilon1	+	+	+	-	-	-
	UMDKSU-2013-3-118A	C2	1967	USA	Bovine	2013	SRR5182364	stx1a	-	epsilon1	+	+	-	+	+	-
	UMDKSU-2013-3-104A	C2	1967	USA	Bovine	2013	SRR5182362	stx1a	-	epsilon1	+	+	-	+	+	-
	UMDKSU-2013-3-80A	C2	1967	USA	Bovine	2013	SRR5182363	stx1a	-	epsilon1	+	+	-	+	+	-
	CFSAN058641	4LVs of ST17	2307	USA	Bovine	2014	SRR5182347	-	-	-	-	-	-	-	-	-
	CFSAN058640	4LVs of ST17	2307	USA	Bovine	2014	SRR5182345	-	-	-	-	-	-	-	-	-
	CFSAN058638	4LVs of ST17	2307	USA	Bovine	2014	SRR5182344	-	-	-	-	-	-	-	-	-
37	CFSAN058637	-	1967	USA	Bovine	2013	SRR5182339	stx1a	-	epsilon1	+	+	-	+	+	-
81	CFSAN058636	C2	1967	USA	Bovine	2013	SRR5182349	stx1a	-	epsilon1	+	+	-	+	+	-
81	UMDKSU-2013-3-539F	-	1967	USA	Bovine	2013	SRR5182341	stx1a	-	epsilon1	+	+	-	+	+	-
	UMDKSU-2013-3-409B	C2	1967	USA	Bovine	2013	SRR5182342	stx1a	-	epsilon1	+	+	-	+	+	-
	CFSAN058633	C2	1967	USA	Bovine	2013	SRR5182350	stx1a	-	epsilon1	+	+	-	+	+	-
37	UMDKSU-2013-3-304D	C2	1967	USA	Bovine	2013	SRR5182357	stx1a	-	epsilon1	+	+	-	+	+	-
	UMDKSU-2013-3-174C	C2	1967	USA	Bovine	2013	SRR5182358	stx1a	-	epsilon1	+	+	-	+	+	-
38	UMDKSU-2013-3-144B	C4	17	USA	Bovine	2013	SRR5182360	stx1a	-	epsilon1	+	+	+	-	-	-
	UMDKSU-2013-3-526E	C5	17	USA	Bovine	2013	SRR5182470	stx1a	-	epsilon1	+	+	-	+	+	-
	UMDKSU-2013-3-536F	C5	17	USA	Bovine	2013	SRR5182365	stx1a	-	epsilon1	+	+	-	+	+	-
	UMDKSU-2013-3-533B	C4	17	USA	Bovine	2013	SRR5182367	stx1a	-	epsilon1	+	+	+	-	-	-
	UMDKSU-2013-3-331C	C5	17	USA	Bovine	2013	SRR5182370	stx1a	-	epsilon1	+	+	-	+	+	+
	UMDKSU-2013-3-492A	C5	17	USA	Bovine	2013	SRR5182368	stx1a	-	epsilon1	+	+	-	+	+	+
	CFSAN058673	C4	17	USA	Bovine	2013	SRR5182373	stx1a	-	epsilon1	+	+	+	-	-	-
	CFSAN058671	C5	17	USA	Bovine	2013	SRR5182371	stx1a	-	epsilon1	+	+	-	+	+	+
	CFSAN058670	C5	17	USA	Bovine	2013	SRR5182382	stx1a	-	epsilon1	+	+	-	+	+	-
39	CFSAN058669	C4	17	USA	Bovine	2013	SRR5182376	stx1a	-	epsilon1	+	+	+	-	-	-
39	CFSAN058668	-	17	USA	Bovine	2013	SRR5182374	stx1a	-	epsilon1	+	+	+	-	-	-
	UMDKSU-2014-5-1838G	C4	17	USA	Bovine	2014	SRR5182379	stx1a	-	epsilon1	+	+	+	-	-	-
	UMDKSU-2014-5-1565C	C4	17	USA	Bovine	2014	SRR5182378	stx1a	-	epsilon1	+	+	+	-	-	-
	UMDKSU-2014-5-1451D	C5	17	USA	Bovine	2014	SRR5182377	stx1a	-	epsilon1	+	+	-	+	+	+
	UMDKSU-2014-5-1253A	C5	17	USA	Bovine	2014	SRR5182380	stx1a	-	epsilon1	+	+	-	+	+	+
	CFSAN058663	C1	17	USA	Bovine	2014	SRR5182381	-	-	epsilon1	+	+	-	-	+	-
	CFSAN058661	C1	7211	USA	Bovine	2014	SRR5182385	-	-	epsilon1	+	+	-	-	+	-
	UMDKSU-2014-5-888D	C1	17	USA	Bovine	2014	SRR5182383	-	-	epsilon1	+	+	-	-	+	-
	UMDKSU-2014-5-863D	C1	17	USA	Bovine	2014	SRR5182396	-	-	epsilon1	+	+	-	-	+	-
	UMDKSU-2014-5-655A	C1	17	USA	Bovine	2014	SRR5182392	-	-	epsilon1	-	-	-	-	-	-
	CFSAN058655	C1	17	USA	Bovine	2014	SRR5182386	-	-	epsilon1	+	+	-	-	+	-
	CFSAN058654	C1	17	USA	Bovine	2014	SRR5182395	-	-	epsilon1	+	+	-	-	+	-
	CFSAN058653	C1	17	USA	Bovine	2014	SRR5182397	-	-	epsilon1	+	+	-	-	+	-
	CFSAN058652	C1	17	USA	Bovine	2014	SRR5182394	-	-	epsilon1	+	+	-	-	+	-
	CFSAN058651	C1	17	USA	Bovine	2014	SRR5182391	-	-	epsilon1	+	+	-	-	+	-
	CFSAN058650	4LVs of ST17	2307	USA	Bovine	2014	SRR5182390	-	-	-	-	-	-	-	-	-
	UMDKSU-2014-5-332A	4LVs of ST17	2307	USA	Bovine	2014	SRR5182322	-	-	-	-	-	-	-	-	-
	CFSAN058648	4LVs of ST17	2307	USA	Bovine	2014	SRR5182320	-	-	-	-	-	-	-	-	-
	CFSAN058647	4LVs of ST17	2307	USA	Bovine	2014	SRR5182321	-	-	-	-	-	-	-	-	-
	UMDKSU-2014-5-140E	4LVs of ST17	2307	USA	Bovine	2014	SRR5182337	-	-	-	-	-	-	-	-	-
	CFSAN058645	4LVs of ST17	2307	USA	Bovine	2014	SRR5182338	-	-	-	-	-	-	-	-	-
	CFSAN058644	4LVs of ST17	2307	USA	Bovine	2014	SRR5182340	-	-	-	-	-	-	-	-	-
	CFSAN058643	4LVs of ST17	2307	USA	Bovine	2014	SRR5182343	-	-	-	-	-	-	-	-	-
	UMDKSU-2013-3-99D	C5	17	USA	Bovine	2013	SRR5182472	stx1a	-	epsilon1	+	+	-	+	+	-
	PNUSAE005621	C5	17	USA	Human	missing	SRR5222992	stx1a	-	epsilon1	+	+	-	+	+	+
	PNUSAE005669	C5	17	USA	Human	missing	SRR5312228	stx1a	-	epsilon1	+	+	-	+	+	+
	PNUSAE005605	C2	1967	USA	Human	missing	SRR5222986	stx1a	-	epsilon1	+	+	-	+	+	-
	PNUSAE005583	C5	17	USA	Human	missing	SRR5222999	stx1a	-	epsilon1	+	+	-	+	+	+
	PNUSAE005606	C4	17	USA	Human	missing	SRR5222941	stx1a	-	epsilon1	+	+	+	-	-	-
	PNUSAE005689	C2	1967	USA	Human	missing	SRR5221919	stx1a	-	epsilon1	+	+	-	+	+	-
	PNUSAE005782	C4	17	USA	Human	missing	SRR5264151	stx1a	-	epsilon1	+	+	+	-	-	-
	PNUSAE005685	C4	17	USA	Human	missing	SRR5264166	stx1a	-	epsilon1	+	+	+	-	-	-
	PNUSAE005731	C2	1967	USA	Human	2015	SRR5264171	stx1a	-	epsilon1	+	+	-	+	+	-
	PNUSAE005725	C4	17	USA	Human	missing	SRR5264164	stx1a	-	epsilon1	+	+	+	-	-	-
	PNUSAE005728	C4	17	USA	Human	missing	SRR5264170	stx1a	-	epsilon1	+	-	-	-	-	-
	PNUSAE005535	C2	1967	USA	Human	missing	SRR5289488	stx1a	-	epsilon1	+	+	-	-	+	-
	PNUSAE005847	C5	17	USA	Human	missing	SRR5292179	stx1a	-	epsilon1	+	+	-	+	+	+
	PNUSAE005850	C5	17	USA	Human	missing	SRR5296221	stx1a	-	epsilon1	+	+	-	+	+	+
	PNUSAE005828	C4	17	USA	Human	missing	SRR5282088	stx1a	-	epsilon1	+	+	+	-	-	-
83	PNUSAE005835	C4	17	USA	Human	missing	SRR5297775	stx1a	-	epsilon1	+	+	+	-	-	-
	PNUSAE005841	C4	17	USA	Human	missing	SRR5282077	stx1a	-	epsilon1	+	+	+	-	-	-
	PNUSAE005883	C4	17	USA	Human	missing	SRR5588683	stx1a	-	epsilon1	+	+	+	-	-	-
	PNUSAE005956	C5	17	USA	Human	missing	SRR5264112	stx1a	-	epsilon1	+	+	-	+	+	+
	PNUSAE005962	C4	17	USA	Human	missing	SRR5264118	stx1a	-	epsilon1	+	+	+	-	-	-
	PNUSAE005963	C4	17	USA	Human	missing	SRR5264120	stx1a	-	epsilon1	+	+	+	-	-	-
82	PNUSAE005964	-	17	USA	Human	missing	SRR5264125	stx1a	-	epsilon1	+	+	+	-	-	-
82	PNUSAE005996	C4	17	USA	Human	missing	SRR5280700	stx1a	-	epsilon1	+	+	+	-	-	-
	PNUSAE005997	C4	17	USA	Human	missing	SRR5280698	stx1a	-	epsilon1	+	+	+	-	-	-
	PNUSAE005998	C5	17	USA	Human	missing	SRR5280701	stx1a	-	epsilon1	+	+	-	+	+	+
	2015C-4773	C5	17	USA	Human	2013	SRR5259505	stx1a	-	epsilon1	+	+	-	-	+	+
	PNUSAE006055	C5	17	USA	Human	missing	SRR5280686	stx1a	-	epsilon1	+	+	-	+	+	+
	PNUSAE005757	C5	17	USA	Human	missing	SRR5289494	stx1a	-	epsilon1	+	+	-	+	+	+
	PNUSAE006072	C4	17	USA	Human	missing	SRR5289379	stx1a	-	epsilon1	+	+	+	-	-	-
83	PNUSAE006075	-	17	USA	Human	missing	SRR5289381	stx1a	-	epsilon1	+	+	+	-	-	-
	PNUSAE006094	C4	17	USA	Human	missing	SRR5289390	stx1a	-	epsilon1	+	+	+	-	-	-
	PNUSAE006035	C5	17	USA	Human	missing	SRR5297748	stx1a	-	epsilon1	+	+	-	+	+	+
	PNUSAE006122	C4	17	USA	Human	missing	SRR5297743	stx1a	-	epsilon1	+	+	+	-	-	-
	PNUSAE006125	C4	17	USA	Human	missing	SRR5297740	stx1a	-	epsilon1	+	+	+	-	-	-
	13FMPE000087A	C1	17	USA	Animal Feed	2013	SRR5314953	stx1a	-	epsilon1	+	+	-	-	+	+
	PNUSAE005842	C4	17	USA	Human	missing	SRR5329242	stx1a	-	epsilon1	+	-	-	-	-	-
	PNUSAE006155	C5	17	USA	Human	missing	SRR5329222	stx1a	-	epsilon1	+	+	-	+	+	+
	2016C-4295	C5	17	USA	Human	2016	SRR5312131	stx1a	-	epsilon1	+	+	-	+	+	+
	PNUSAE006105	C2	1967	USA	Human	missing	SRR5329233	stx1a	-	epsilon1	-	+	-	+	+	-
	PNUSAE006128	C5	17	USA	Human	missing	SRR5329226	stx1a	-	epsilon1	+	+	-	+	+	+
	PNUSAE006178	C4	17	USA	Human	missing	SRR5329219	stx1a	-	epsilon1	+	+	+	-	-	-
	PNUSAE006034	C4	17	USA	Human	missing	SRR5342871	stx1a	-	epsilon1	+	+	+	-	-	-
	PNUSAE006149	C5	17	USA	Human	missing	SRR5342860	stx1a	-	epsilon1	+	+	-	+	+	+
	PNUSAE005926	C5	17	USA	Human	missing	SRR5344743	stx1a	-	epsilon1	+	+	-	+	+	+
	PNUSAE006230	C4	17	USA	Human	missing	SRR5344732	-	stx2d	epsilon1	+	+	+	-	-	-
	PNUSAE006314	C4	17	USA	Human	missing	SRR5367689	stx1a	-	epsilon1	+	+	+	-	-	-
	PNUSAE006248	C4	17	USA	Human	missing	SRR5379186	stx1a	-	epsilon1	+	+	+	-	-	-
	PNUSAE006019	C4	17	USA	Human	missing	SRR5395965	stx1a	-	epsilon1	+	+	+	-	-	-
	PNUSAE006258	C4	17	USA	Human	missing	SRR5365006	stx1a	-	epsilon1	+	+	+	-	-	-
	PNUSAE006349	C5	17	USA	Human	missing	SRR5367673	stx1a	-	-	+	+	-	+	+	+
42	PNUSAE006350	-	17	USA	Human	missing	SRR5367682	stx1a	-	epsilon1	+	+	-	+	+	+
	TX-ACF1700608	C5	17	USA	Bovine	2017	SRR5386733	stx1a	-	epsilon1	+	+	-	+	+	+
	PNUSAE006329	C5	17	USA	Human	missing	SRR5367694	stx1a	-	epsilon1	+	+	-	+	+	+
	PNUSAE006385	C4	17	USA	Human	missing	SRR5367680	stx1a	-	epsilon1	+	+	+	-	-	-
	PNUSAE006250	C4	17	USA	Human	missing	SRR5379250	stx1a	-	epsilon1	+	+	+	-	-	-
	PNUSAE006335	C5	17	USA	Human	missing	SRR5371536	stx1a	-	epsilon1	+	+	-	+	+	+
75	PNUSAE006336	C5	17	USA	Human	missing	SRR5371539	stx1a	-	epsilon1	+	+	-	+	+	+
	PNUSAE006337	C5	17	USA	Human	missing	SRR5371538	stx1a	-	epsilon1	+	+	-	+	+	+
75	PNUSAE006338	C5	17	USA	Human	missing	SRR5371540	stx1a	-	epsilon1	+	+	-	+	+	+
	PNUSAE006339	C5	17	USA	Human	missing	SRR5371537	stx1a	-	epsilon1	+	+	-	+	+	+
	PNUSAE006133	C5	17	USA	Human	missing	SRR5382473	stx1a	-	epsilon1	+	+	-	+	+	+
	PNUSAE006156	C5	17	USA	Human	missing	SRR5382511	stx1a	-	epsilon1	+	+	-	+	+	+
	PNUSAE006436	C4	17	USA	Human	missing	SRR5385219	stx1a	-	epsilon1	+	+	+	-	-	-
	PNUSAE006439	C2	1967	USA	Human	missing	SRR5385225	stx1a	-	epsilon1	+	+	-	+	+	-
	PNUSAE006440	C2	1967	USA	Human	missing	SRR5385229	stx1a	-	epsilon1	+	+	-	+	+	-
	PNUSAE006427	C2	1967	USA	Human	missing	SRR5385230	stx1a	-	epsilon1	+	+	-	+	+	-
42	PNUSAE006411	C5	17	USA	Human	missing	SRR5385234	stx1a	-	epsilon1	+	+	-	+	+	+
	PNUSAE006424	C5	17	USA	Human	missing	SRR5396585	stx1a	-	epsilon1	+	+	-	+	+	+
	PNUSAE006157	C5	17	USA	Human	missing	SRR5400332	stx1a	-	epsilon1	-	-	-	-	-	-
	PNUSAE006208	C5	17	USA	Human	missing	SRR5400334	stx1a	-	epsilon1	+	+	-	+	+	+
	PNUSAE006583	C4	17	USA	Human	2017	SRR5434859	stx1a	-	epsilon1	-	+	+	-	-	-
	PNUSAE006584	C5	17	USA	Human	2017	SRR5434864	stx1a	-	epsilon1	+	+	-	+	+	+
44	PNUSAE006573	-	17	USA	Human	missing	SRR5434891	stx1a	-	epsilon1	+	+	-	+	+	+
	PNUSAE006529	C5	17	USA	Human	missing	SRR5434893	stx1a	-	epsilon1	+	+	-	+	+	+
	PNUSAE006289	C5	17	USA	Human	missing	SRR5434991	stx1a	-	epsilon1	+	+	-	+	+	+
	PNUSAE006316	C4	17	USA	Human	missing	SRR5436266	stx1a	-	epsilon1	-	-	-	-	+	-
	PNUSAE006421	C4	17	USA	Human	missing	SRR5434983	stx1a	-	epsilon1	+	+	+	-	-	-
	PNUSAE006599	C5	17	USA	Human	missing	SRR5434865	stx1a	-	epsilon1	+	+	-	+	+	+
	TX-ACF1700841	C4	17	USA	Bovine	2017	SRR5452282	stx1a	-	epsilon1	+	+	+	-	-	-
	PNUSAE006550	C5	17	USA	Human	missing	SRR5436255	stx1a	-	epsilon1	+	+	-	+	+	+
	PNUSAE006608	C4	17	USA	Human	missing	SRR5436253	stx1a	-	epsilon1	+	+	+	-	-	-
44	PNUSAE006610	C5	17	USA	Human	missing	SRR5448750	stx1a	-	epsilon1	+	+	-	+	+	+
	PNUSAE006612	C5	17	USA	Human	missing	SRR5436247	stx1a	-	epsilon1	+	+	-	+	+	+
	FSIS1710121	C5	17	USA	Bovine	2016	SRR5441621	stx1a	-	epsilon1	+	+	-	+	+	+
	FSIS1710989	C4	17	USA	Bovine	2017	SRR5441620	stx1a	-	epsilon1	+	+	+	-	-	-
	PNUSAE005984	C4	17	USA	Human	missing	SRR5438438	stx1a	-	epsilon1	+	+	+	-	-	-
	PNUSAE006374	C5	17	USA	Human	missing	SRR5448752	stx1a	-	epsilon1	+	+	-	+	+	+
	FSIS1700266	C2	1967	USA	Bovine	2017	SRR5445260	stx1a	-	epsilon1	+	+	-	+	+	-
	PNUSAE006679	C5	17	USA	Human	missing	SRR5457762	stx1a	-	epsilon1	+	+	-	+	+	+
	PNUSAE006370	C2	1967	USA	Human	missing	SRR5461668	stx1a	-	epsilon1	+	+	-	-	+	-
	PNUSAE006713	C4	17	USA	Human	missing	SRR5461613	stx1a	-	epsilon1	+	+	+	+	-	-
	PNUSAE006548	C5	17	USA	Human	missing	SRR5461664	stx1a	-	epsilon1	+	+	-	+	+	-
	PNUSAE006741	C5	17	USA	Human	missing	SRR5482654	stx1a	-	epsilon1	+	+	-	+	+	+
	PNUSAE006742	C5	17	USA	Human	missing	SRR5482651	stx1a	-	epsilon1	+	+	-	+	+	+
	PNUSAE006748	C2	1967	USA	Human	missing	SRR5482660	stx1a	-	epsilon1	+	+	-	+	+	-
	PNUSAE006817	C5	17	USA	Human	2016	SRR5486145	stx1a	-	epsilon1	-	-	-	-	-	-
	PNUSAE006861	C4	17	USA	Human	missing	SRR5516023	stx1a	-	epsilon1	+	+	+	-	-	-
	PNUSAE006631	C5	17	USA	Human	missing	SRR5578887	stx1a	-	epsilon1	+	+	-	+	+	+
	PNUSAE006696	C5	17	USA	Human	missing	SRR5588867	stx1a	-	epsilon1	+	+	-	+	+	+
	PNUSAE006812	C5	17	USA	Human	missing	SRR5579265	stx1a	-	epsilon1	+	+	-	+	+	+
	PNUSAE006814	C4	17	USA	Human	missing	SRR5579192	stx1a	-	epsilon1	+	+	+	-	-	-
	PNUSAE006879	C5	17	USA	Human	missing	SRR5515963	stx1a	-	epsilon1	+	+	-	+	+	+
	PNUSAE003116	C5	17	USA	Human	missing	SRR5574033	stx1a	-	epsilon1	+	+	-	+	+	+
	PNUSAE006857	C2	1967	USA	Human	missing	SRR5516029	stx1a	-	epsilon1	+	+	-	+	+	-
	PNUSAE006815	C4	17	USA	Human	missing	SRR5579196	stx1a	-	epsilon1	+	+	+	-	-	-
	PNUSAE006891	C5	17	USA	Human	missing	SRR5516016	stx1a	-	epsilon1	+	+	-	+	+	+
	PNUSAE006291	C5	17	USA	Human	missing	SRR5579147	stx1a	-	epsilon1	+	+	-	+	+	-
	PNUSAE006915	C5	17	USA	Human	2017	SRR5588760	stx1a	-	epsilon1	+	+	-	+	+	+
	PNUSAE006341	C4	17	USA	Human	missing	SRR5657847	stx1a	-	epsilon1	+	+	+	-	-	-
	PNUSAE006342	C5	17	USA	Human	missing	SRR5781924	stx1a	-	epsilon1	+	+	-	+	+	+
	PNUSAE006994	C4	17	USA	Human	missing	SRR5574007	stx1a	-	epsilon1	+	+	+	-	-	-
	PNUSAE006893	C5	17	USA	Human	missing	SRR5588101	stx1a	-	epsilon1	+	+	-	+	+	+
	PNUSAE007019	C2	1967	USA	Human	missing	SRR5574015	stx1a	stx2a	epsilon1	+	+	-	+	+	-
	PNUSAE006983	C4	17	USA	Human	missing	SRR5574011	stx1a	-	epsilon1	+	+	+	-	-	-
	PNUSAE006809	C5	17	USA	Human	missing	SRR5579199	stx1a	stx2a	epsilon1	+	+	-	+	+	+
	PNUSAE007062	C4	17	USA	Human	missing	SRR5588603	stx1a	-	epsilon1	+	+	+	-	-	-
	PNUSAE007063	C5	17	USA	Human	missing	SRR5588529	stx1a	-	epsilon1	+	+	-	-	+	+
	PNUSAE007014	C5	17	USA	Human	missing	SRR5588105	stx1a	-	epsilon1	+	+	-	+	+	+
	PNUSAE007030	C4	17	USA	Human	missing	SRR5588106	stx1a	-	epsilon1	+	+	+	-	-	-
	PNUSAE007036	C4	17	USA	Human	missing	SRR5588691	stx1a	-	epsilon1	+	+	+	-	-	-
	PNUSAE006532	C4	17	USA	Human	missing	SRR5800763	stx1a	-	epsilon1	+	+	+	-	-	-
	PNUSAE006634	C5	17	USA	Human	missing	SRR5588103	stx1a	-	epsilon1	+	+	-	+	+	+
	PNUSAE007134	C4	17	USA	Human	missing	SRR5632844	stx1a	-	epsilon1	+	+	+	-	-	-
	PNUSAE006958	C4	17	USA	Human	missing	SRR5633161	stx1a	-	epsilon1	+	+	+	+	-	-
	PNUSAE006974	C4	17	USA	Human	missing	SRR5633119	stx1a	-	epsilon1	+	+	+	-	-	-
	PNUSAE006888	C5	17	USA	Human	missing	SRR5633079	stx1a	-	epsilon1	+	+	-	+	+	+
	PNUSAE007181	C5	17	USA	Human	2017	SRR5632745	stx1a	-	epsilon1	+	+	-	+	+	+
	PNUSAE006725	C4	17	USA	Human	missing	SRR5632992	stx1a	-	epsilon1	+	+	+	-	-	-
	2015C-4812	C4	17	USA	Human	2015	SRR5590074	stx1a	-	epsilon1	+	+	+	-	-	-
43	FSIS1700686	C4	17	USA	Bovine	2017	SRR5589520	stx1a	-	epsilon1	+	+	+	-	-	-
	FSIS1700784	C5	17	USA	Bovine	2017	SRR5589516	stx1a	-	epsilon1	+	+	-	+	+	-
	FSIS1700903	C5	17	USA	Bovine	2017	SRR5589517	stx1a	-	epsilon1	+	+	-	+	+	-
	FSIS1701154	C4	17	USA	Bovine	2017	SRR5589508	stx1a	-	epsilon1	+	+	+	-	-	-
	FSIS1701194	C4	17	USA	Bovine	2017	SRR5588874	stx1a	-	epsilon1	+	+	+	-	-	-
	PNUSAE007001	C5	17	USA	Human	missing	SRR5633113	stx1a	-	epsilon1	+	+	-	+	+	-
	PNUSAE007240	C5	17	USA	Human	missing	SRR5632772	stx1a	-	epsilon1	+	+	-	+	+	+
	2015C-5240	C5	17	USA	Human	2015	SRR5616360	stx1a	-	epsilon1	+	+	-	+	+	+
	2015C-5238	C5	17	USA	Human	2015	SRR5616364	stx1a	-	epsilon1	-	-	-	-	-	-
	2015C-5230	C5	17	USA	Human	2015	SRR5616358	stx1a	-	epsilon1	+	+	-	+	+	+
	PNUSAE007136	C4	17	USA	Human	missing	SRR5657888	stx1a	-	epsilon1	+	+	+	-	-	-
	PNUSAE007292	C4	6654	USA	Human	missing	SRR5657893	stx1a	-	epsilon1	+	+	+	-	-	-
	PNUSAE007291	C5	17	USA	Human	missing	SRR5657848	stx1a	-	epsilon1	+	+	+	+	-	-
	PNUSAE007103	C4	17	USA	Human	missing	SRR5642720	stx1a	-	epsilon1	+	-	-	-	-	-
	PNUSAE007104	C5	17	USA	Human	missing	SRR5642719	stx1a	-	epsilon1	+	+	-	+	+	+
	PNUSAE007220	C4	17	USA	Human	missing	SRR5642798	stx1a	-	epsilon1	-	+	+	-	-	-
	PNUSAE007323	C4	17	USA	Human	missing	SRR5642530	stx1a	-	epsilon1	+	+	+	-	-	-
	PNUSAE007283	C5	7432	USA	Human	missing	SRR5643033	stx1a	-	epsilon1	+	+	-	+	+	+
	PNUSAE007139	C5	17	USA	Human	missing	SRR5800774	stx1a	-	epsilon1	+	+	-	+	+	+
	PNUSAE007304	C5	17	USA	Human	missing	SRR5657827	stx1a	-	epsilon1	+	+	-	+	+	+
	PNUSAE007079	C4	17	USA	Human	missing	SRR5657845	stx1a	-	epsilon1	+	+	+	-	-	-
	PNUSAE007100	C4	17	USA	Human	missing	SRR5657819	stx1a	-	epsilon1	+	+	+	-	-	-
	PNUSAE007221	C4	17	USA	Human	missing	SRR5657865	stx1a	-	epsilon1	+	+	+	-	-	-
	PNUSAE007222	C4	17	USA	Human	missing	SRR5657844	stx1a	-	epsilon1	+	+	+	-	-	-
	PNUSAS008534	C4	17	USA	Human	missing	SRR6766786	stx1a	-	epsilon1	+	+	+	-	-	-
	PNUSAE007306	C4	17	USA	Human	missing	SRR5657825	stx1a	-	epsilon1	+	+	+	-	-	-
	PNUSAE007350	C4	17	USA	Human	missing	SRR5787674	stx1a	-	epsilon1	+	+	+	-	-	-
	PNUSAS007300	C4	17	USA	Human	missing	SRR5657823	stx1a	-	epsilon1	+	+	+	-	-	-
	PNUSAE007332	C4	17	USA	Human	missing	SRR5787744	stx1a	-	epsilon1	+	+	+	-	-	-
	PNUSAE007343	C5	17	USA	Human	missing	SRR5788471	stx1a	-	epsilon1	+	+	-	+	+	-
	PNUSAE007357	C5	17	USA	Human	missing	SRR5787718	stx1a	-	epsilon1	+	+	-	+	+	+
	PNUSAE007405	C5	17	USA	Human	missing	SRR5790151	stx1a	-	epsilon1	+	+	-	+	+	+
	PNUSAE007406	C4	17	USA	Human	missing	SRR5790148	stx1a	-	epsilon1	+	+	+	-	-	-
	PNUSAE007143	C5	17	USA	Human	missing	SRR5800768	stx1a	-	epsilon1	+	+	-	+	+	-
	PNUSAE007286	C5	17	USA	Human	missing	SRR5782063	stx1a	-	epsilon1	+	+	-	+	+	+
44	PNUSAE006549	-	17	USA	Human	missing	SRR5781926	stx1a	-	epsilon1	+	+	-	+	+	+
	PNUSAE007375	C4	17	USA	Bovine	2017	SRR5787668	stx1a	-	epsilon1	+	+	+	-	-	-
84	PNUSAE007065	-	17	USA	Human	missing	SRR5782007	stx1a	-	epsilon1	+	+	-	+	+	+
	PNUSAE007423	C4	17	USA	Human	2017	SRR5787732	stx1a	-	epsilon1	+	+	+	-	-	-
	FSIS1701611	C4	17	USA	Bovine	2017	SRR5683215	stx1a	-	epsilon1	+	+	+	-	-	-
	FSIS1701738	C4	17	USA	Bovine	2017	SRR5683353	stx1a	-	epsilon1	+	+	+	-	-	-
	PNUSAE007326	C2	1967	USA	Human	missing	SRR5787688	stx1a	-	epsilon1	+	+	-	+	+	-
	PNUSAE007394	C5	17	USA	Human	missing	SRR5765343	stx1a	-	epsilon1	+	+	-	+	+	+
	PNUSAE007426	C2	1967	USA	Human	missing	SRR5765337	stx1a	-	epsilon1	+	+	-	+	+	-
	PNUSAE007536	C4	17	USA	Human	missing	SRR5787672	stx1a	-	epsilon1	+	+	+	-	-	-
	PNUSAE007392	C5	17	USA	Human	missing	SRR5787684	stx1a	-	epsilon1	+	+	-	+	+	+
73	PNUSAE006325	C5	17	USA	Human	missing	SRR5781923	stx1a	-	epsilon1	+	+	-	+	+	-
	PNUSAE007456	C2	1967	USA	Human	missing	SRR5787943	stx1a	-	epsilon1	+	+	-	+	+	-
	PNUSAE007457	C4	17	USA	Human	missing	SRR5787713	stx1a	-	epsilon1	+	+	+	-	-	-
	PNUSAE007376	C4	17	USA	Bovine	2017	SRR5787948	stx1a	-	epsilon1	+	+	+	-	-	-
	PNUSAE007586	C5	17	USA	Human	missing	SRR5781922	stx1a	-	epsilon1	+	+	-	+	+	+
	PNUSAE007587	C5	17	USA	Human	missing	SRR5781896	stx1a	-	epsilon1	+	+	-	+	+	+
	PNUSAE007618	C2	1967	USA	Human	2013	SRR5781882	stx1a	-	epsilon1	+	+	-	-	-	-
	PNUSAE007201	C2	1967	USA	Human	missing	SRR5782044	stx1a	-	epsilon1	+	+	-	+	+	-
	PNUSAE007484	C4	17	USA	Human	missing	SRR5787728	stx1a	-	epsilon1	+	+	+	-	-	-
	PNUSAE007532	C5	17	USA	Human	missing	SRR5787669	stx1a	-	epsilon1	+	+	-	-	+	+
	PNUSAE007643	C4	17	USA	Human	missing	SRR5781879	stx1a	-	epsilon1	+	+	+	-	-	-
	PNUSAE007619	C4	17	USA	Human	missing	SRR5781876	stx1a	-	epsilon1	+	+	+	-	-	-
	PNUSAE007701	C4	17	USA	Human	missing	SRR5787735	stx1a	-	epsilon1	+	+	+	-	-	-
	PNUSAE007703	C5	17	USA	Human	missing	SRR5787722	stx1a	-	epsilon1	+	+	-	+	+	+
	PNUSAE007711	C5	17	USA	Human	missing	SRR5787725	stx1a	-	epsilon1	+	+	-	+	+	+
	PNUSAE007252	C4	17	USA	Human	missing	SRR5800781	stx1a	-	epsilon1	+	+	+	-	-	-
	PNUSAE007319	C5	17	USA	Human	missing	SRR5800782	stx1a	-	epsilon1	+	+	-	+	+	+
	PNUSAE007644	C4	17	USA	Human	missing	SRR5806416	stx1a	-	epsilon1	+	+	+	-	-	-
	PNUSAE007645	C2	1967	USA	Human	missing	SRR5806442	stx1a	-	epsilon1	+	+	-	+	+	-
	PNUSAE007649	C1	17	USA	Human	missing	SRR5806417	stx1a	-	epsilon1	+	+	+	-	-	-
	PNUSAE007625	C4	17	USA	Human	missing	SRR5806435	stx1a	-	epsilon1	+	+	+	-	-	-
	PNUSAE008172	C4	17	USA	Human	missing	SRR5814862	stx1a	-	epsilon1	+	+	+	-	-	-
	PNUSAE008144	C4	17	USA	Human	missing	SRR5833411	stx1a	-	epsilon1	+	+	+	-	-	-
	PNUSAE008160	C5	17	USA	Human	missing	SRR5832156	stx1a	-	epsilon1	+	+	-	+	+	+
	PNUSAE008161	C5	17	USA	Human	missing	SRR5832154	stx1a	-	epsilon1	+	+	-	+	+	+
	PNUSAE008256	C4	17	USA	Human	missing	SRR5833465	stx1a	-	epsilon1	-	-	-	-	+	-
	PNUSAE008251	C5	17	USA	Human	missing	SRR5833467	stx1a	-	epsilon1	+	+	-	+	+	+
	PNUSAE007548	C5	17	USA	Human	missing	SRR5828189	stx1a	-	epsilon1	+	+	-	+	+	+
	PNUSAE007674	C5	17	USA	Human	missing	SRR5828227	stx1a	-	epsilon1	+	+	-	+	+	+
	PNUSAE007677	C2	1967	USA	Human	missing	SRR5828226	stx1a	-	epsilon1	+	+	-	+	+	-
	PNUSAE007712	C4	17	USA	Human	missing	SRR5828229	stx1a	-	epsilon1	+	+	+	-	-	-
	PNUSAE008300	C5	17	USA	Human	missing	SRR5832124	stx1a	-	epsilon1	+	+	-	+	+	+
	PNUSAE008249	C4	17	USA	Human	missing	SRR5832135	stx1a	-	epsilon1	+	+	+	-	-	-
	PNUSAE007526	C5	17	USA	Human	missing	SRR5832227	stx1a	-	epsilon1	+	+	-	+	+	+
	PNUSAE008335	C4	17	USA	Human	missing	SRR5832132	stx1a	-	epsilon1	+	+	+	-	-	-
	PNUSAE008171	C4	17	USA	Human	missing	SRR5864549	stx1a	-	epsilon1	+	+	+	-	-	-
	PNUSAE008182	C5	7545	USA	Human	missing	SRR5875957	stx1a	-	epsilon1	+	+	-	+	+	+
	PNUSAE008223	C5	7237	USA	Human	missing	SRR7195284	stx1a	-	epsilon1	+	+	-	+	+	+
	PNUSAE008224	C2	1967	USA	Human	missing	SRR7195283	stx1a	-	epsilon1	+	+	-	+	+	-
	PNUSAE008225	C4	17	USA	Human	missing	SRR7195285	stx1a	-	epsilon1	+	+	+	-	-	-
	PNUSAE007409	C5	17	USA	Human	missing	SRR5875941	stx1a	-	epsilon1	+	+	-	+	+	+
	PNUSAE007612	C2	1967	USA	Human	missing	SRR5875936	stx1a	-	epsilon1	+	+	-	+	+	-
	FSIS1702742	C4	17	USA	Bovine	2017	SRR5860182	stx1a	-	epsilon1	+	+	+	-	-	-
	PNUSAE007576	C2	1967	USA	Human	missing	SRR5870937	stx1a	-	epsilon1	+	+	-	+	+	-
	PNUSAE007676	C4	17	USA	Human	missing	SRR5870942	stx1a	-	epsilon1	+	+	+	-	-	-
	PNUSAE008347	C5	17	USA	Human	missing	SRR5870996	stx1a	-	epsilon1	+	+	-	+	+	+
	PNUSAE008480	C2	1967	USA	Human	missing	SRR5870498	stx1a	-	epsilon1	+	+	-	+	+	-
	PNUSAE007656	C5	17	USA	Human	missing	SRR5870945	stx1a	-	epsilon1	+	+	-	+	+	+
	PNUSAE007658	C5	17	USA	Human	missing	SRR5870940	stx1a	-	epsilon1	+	+	-	+	+	+
	PNUSAE008270	C5	17	USA	Human	missing	SRR5870961	stx1a	-	epsilon1	+	+	-	+	+	+
	PNUSAE008518	C5	17	USA	Human	missing	SRR5870512	stx1a	-	epsilon1	+	+	-	+	+	+
72	FSL R9-5517	C5	17	USA	Human	2015	SRR5863036	stx1a	-	epsilon1	-	-	-	-	-	-
	PNUSAE008453	C5	17	USA	Human	missing	SRR5875745	stx1a	-	epsilon1	+	+	-	+	+	+
	PNUSAE008173	C4	17	USA	Human	missing	SRR5875946	stx1a	-	epsilon1	+	+	+	-	-	-
	PNUSAE007725	C5	17	USA	Human	missing	SRR5890758	stx1a	-	epsilon1	+	+	-	+	+	-
45	PNUSAE008557	-	1967	USA	Human	missing	SRR5892551	stx1a	stx2a	epsilon1	+	+	-	+	+	-
	PNUSAE008166	C2	1967	USA	Human	missing	SRR5890761	stx1a	-	epsilon1	+	+	-	-	+	-
	PNUSAE008289	C5	17	USA	Human	missing	SRR5890766	stx1a	-	epsilon1	+	+	-	+	+	+
45	PNUSAE008556	C2	1967	USA	Human	missing	SRR5939828	stx1a	stx2a	epsilon1	+	+	-	+	+	-
	PNUSAE008287	C5	17	USA	Human	missing	SRR5926998	stx1a	-	epsilon1	+	+	-	+	+	+
	PNUSAE008349	C4	17	USA	Human	missing	SRR5893649	stx1a	-	epsilon1	+	+	+	-	-	-
	PNUSAE008510	4LVs of ST17	2307	USA	Human	missing	SRR5937383	-	-	-	-	-	-	-	-	-
	PNUSAE008648	C4	17	USA	Human	missing	SRR5892882	stx1a	-	epsilon1	+	+	+	-	-	-
	PNUSAE008647	C5	17	USA	Human	missing	SRR5892876	stx1a	-	epsilon1	+	+	-	+	+	+
	FSIS1703030	C1	17	USA	Bovine	2017	SRR5890295	stx1a	-	epsilon1	+	+	-	-	+	+
	PNUSAE006166	C4	17	USA	Human	2010	SRR5936884	stx1a	-	epsilon1	+	+	+	-	-	-
	PNUSAE008671	C5	17	USA	Human	missing	SRR5892857	stx1a	-	epsilon1	+	+	-	+	+	+
	PNUSAE008672	C4	17	USA	Human	missing	SRR5892855	stx1a	-	epsilon1	+	+	+	-	-	-
44	PNUSAE008717	C5	17	USA	Human	missing	SRR5892839	stx1a	-	epsilon1	+	+	-	+	+	+
46	PNUSAE008760	-	17	USA	Human	missing	SRR5944596	stx1a	-	epsilon1	+	+	+	-	-	-
46	PNUSAE008759	C4	17	USA	Human	missing	SRR5951603	stx1a	-	epsilon1	+	+	+	-	-	-
	PNUSAE008719	C4	17	USA	Human	missing	SRR5944220	stx1a	-	epsilon1	+	+	+	-	-	-
	PNUSAE008754	C4	17	USA	Human	missing	SRR5951609	stx1a	-	epsilon1	+	+	+	-	-	-
	PNUSAE008807	C2	1967	USA	Human	missing	SRR5944617	stx1a	-	epsilon1	+	+	-	-	+	-
	PNUSAE008734	C3	386	USA	Human	missing	SRR5939825	stx1a	-	epsilon1	+	+	-	+	+	+
	PNUSAE008869	C5	17	USA	Human	missing	SRR5934434	stx1a	-	epsilon1	+	+	-	+	+	+
	PNUSAE008871	C5	17	USA	Human	missing	SRR5934441	stx1a	-	epsilon1	+	+	-	+	+	+
	PNUSAE008326	C5	17	USA	Human	missing	SRR6129375	stx1a	-	epsilon1	+	+	-	+	+	+
	PNUSAE008851	C5	17	USA	Human	missing	SRR5951654	stx1a	-	epsilon1	+	+	-	+	+	+
	PNUSAE008881	C5	17	USA	Human	missing	SRR5951665	stx1a	-	epsilon1	+	+	-	+	+	+
	PNUSAE008962	C4	17	USA	Human	missing	SRR5934658	stx1a	-	epsilon1	+	+	+	-	-	-
	PNUSAE008965	C4	17	USA	Human	missing	SRR5934660	stx1a	-	epsilon1	+	+	+	-	-	-
	PNUSAE008651	C2	1967	USA	Human	missing	SRR5944218	stx1a	-	epsilon1	+	+	-	+	+	-
	PNUSAE008886	C4	17	USA	Human	missing	SRR5944899	stx1a	-	epsilon1	+	+	+	-	-	-
	PNUSAE008980	C5	17	USA	Human	missing	SRR5951695	stx1a	-	epsilon1	+	+	-	-	+	+
	PNUSAE008422	C5	17	USA	Human	missing	SRR5949033	stx1a	-	epsilon1	+	+	-	+	+	+
	PNUSAE008427	C5	17	USA	Human	missing	SRR5949039	stx1a	-	epsilon1	+	+	-	+	+	+
	PNUSAE008429	C2	1967	USA	Human	missing	SRR5949042	stx1a	-	epsilon1	+	+	-	+	+	-
	PNUSAE008433	C5	17	USA	Human	missing	SRR6131599	stx1a	-	epsilon1	+	+	-	+	+	+
	PNUSAE009097	C4	17	USA	Human	missing	SRR5951718	stx1a	-	epsilon1	+	+	+	-	-	-
	PNUSAE008935	C4	17	USA	Human	missing	SRR5951681	stx1a	-	epsilon1	+	+	+	-	-	-
	PNUSAE009087	C4	17	USA	Human	missing	SRR5951723	stx1a	-	epsilon1	+	+	+	-	-	-
	PNUSAE009043	C5	17	USA	Human	missing	SRR6131579	stx1a	-	epsilon1	+	+	-	+	+	+
	PNUSAE008916	C2	1967	USA	Human	missing	SRR5958647	stx1a	-	epsilon1	+	+	-	+	+	-
	PNUSAE008772	C5	17	USA	Human	missing	SRR5958555	stx1a	-	epsilon1	+	+	-	+	+	+
	PNUSAE008856	C5	17	USA	Human	missing	SRR5958597	stx1a	-	epsilon1	+	+	-	+	+	-
	PNUSAE009035	C5	17	USA	Human	missing	SRR5960786	stx1a	-	epsilon1	+	+	-	+	+	+
	PNUSAE009224	C4	17	USA	Human	missing	SRR5959717	stx1a	-	epsilon1	+	+	+	-	-	-
	PNUSAE009103	C4	17	USA	Human	missing	SRR5985195	stx1a	-	epsilon1	+	+	+	-	-	-
	PNUSAE009104	C5	17	USA	Human	missing	SRR5985184	stx1a	-	epsilon1	+	+	-	+	+	+
	PNUSAE009263	C5	17	USA	Human	missing	SRR6011662	stx1a	-	epsilon1	+	+	-	+	+	+
	PNUSAE008787	C2	1967	USA	Human	missing	SRR5983078	stx1a	-	epsilon1	+	+	-	+	+	-
	PNUSAE009202	C5	17	USA	Human	missing	SRR5985170	stx1a	-	epsilon1	+	+	+	+	-	-
76	PNUSAE009203	C5	17	USA	Human	missing	SRR6072213	stx1a	-	epsilon1	+	+	-	+	+	+
	PNUSAE009008	C5	17	USA	Human	missing	SRR5983085	stx1a	-	epsilon1	-	-	-	-	-	-
47	PNUSAE009284	-	17	USA	Human	missing	SRR5997372	stx1a	-	epsilon1	+	+	-	+	+	+
47	PNUSAE009285	C5	17	USA	Human	missing	SRR5997374	stx1a	-	epsilon1	+	+	-	+	+	+
	PNUSAE009286	C5	17	USA	Human	missing	SRR5997373	stx1a	-	epsilon1	+	+	-	+	+	+
	PNUSAE009287	C5	17	USA	Human	missing	SRR5997376	stx1a	-	epsilon1	+	+	-	+	+	+
	PNUSAE009349	C2	1967	USA	Human	missing	SRR6164721	stx1a	-	epsilon1	+	+	-	+	+	-
	PNUSAE009150	C5	17	USA	Human	missing	SRR5997355	stx1a	-	epsilon1	+	+	-	+	+	+
	PNUSAE009177	C4	17	USA	Human	missing	SRR5997345	stx1a	-	epsilon1	+	+	+	-	-	-
	PNUSAE009366	C4	17	USA	Human	missing	SRR6129405	stx1a	-	epsilon1	+	+	+	-	-	-
	PNUSAE009298	C4	17	USA	Human	missing	SRR6011672	stx1a	-	epsilon1	+	+	+	-	-	-
	PNUSAE009299	C4	17	USA	Human	missing	SRR6011677	stx1a	-	epsilon1	+	+	+	-	-	-
	PNUSAE009338	C4	17	USA	Human	missing	SRR6011640	stx1a	-	epsilon1	+	+	+	-	-	-
	PNUSAE009232	C2	1967	USA	Human	missing	SRR6128627	stx1a	-	epsilon1	+	+	-	+	+	-
	PNUSAE008679	C4	17	USA	Human	missing	SRR6015143	stx1a	-	epsilon1	+	+	+	-	-	-
	PNUSAE008683	C5	17	USA	Human	missing	SRR6015150	stx1a	-	epsilon1	+	+	-	+	+	+
	PNUSAE008685	C4	17	USA	Human	missing	SRR6015214	stx1a	-	epsilon1	+	+	+	-	-	-
	PNUSAE009379	C5	17	USA	Human	2017	SRR6015141	stx1a	-	epsilon1	+	+	-	+	+	+
	PNUSAE009389	C2	1967	USA	Human	2015	SRR6015144	stx1a	-	epsilon1	+	+	-	+	+	-
	PNUSAE008430	C2	1967	USA	Human	missing	SRR6057741	stx1a	-	epsilon1	+	+	-	+	+	-
	PNUSAE009539	C4	17	USA	Human	missing	SRR6039179	stx1a	-	epsilon1	+	+	+	-	-	-
	PNUSAE009124	C5	17	USA	Human	missing	SRR6039663	stx1a	-	epsilon1	+	+	-	+	+	+
	PNUSAE009446	C4	17	USA	Human	missing	SRR6039424	stx1a	-	epsilon1	+	+	+	-	-	-
	PNUSAE009671	C5	17	USA	Human	missing	SRR6128379	stx1a	-	epsilon1	+	+	-	+	+	+
	PNUSAE009015	C5	17	USA	Human	missing	SRR6039608	stx1a	-	epsilon1	+	+	-	+	+	-
	PNUSAE009560	C5	17	USA	Human	missing	SRR6072227	stx1a	-	epsilon1	+	+	-	+	+	+
	PNUSAE009385	C2	1967	USA	Human	missing	SRR6039456	stx1a	-	epsilon1	+	+	-	+	+	-
	PNUSAE009585	C5	17	USA	Human	missing	SRR6072243	stx1a	-	epsilon1	+	+	-	+	+	+
	PNUSAE009583	C2	1967	USA	Human	missing	SRR6072252	stx1a	-	epsilon1	+	+	-	-	+	-
	PNUSAE009569	C5	17	USA	Human	missing	SRR6060978	stx1a	stx2a	epsilon1	+	+	-	+	+	+
	PNUSAE009571	C4	17	USA	Human	missing	SRR6072245	stx1a	-	epsilon1	+	+	+	-	-	-
	PNUSAE009574	C4	17	USA	Human	missing	SRR6108641	stx1a	-	epsilon1	+	+	+	-	-	-
	PNUSAE009570	C4	17	USA	Human	missing	SRR6072237	stx1a	-	epsilon1	+	+	+	-	-	-
	PNUSAE009609	C4	17	USA	Human	missing	SRR6071808	stx1a	-	epsilon1	+	+	+	-	-	-
	PNUSAE009596	C5	17	USA	Human	2016	SRR6072215	stx1a	-	epsilon1	+	+	-	+	+	+
	PNUSAE009524	C4	17	USA	Human	missing	SRR6039667	stx1a	-	epsilon1	+	+	+	-	-	-
	PNUSAE009655	C4	17	USA	Human	missing	SRR6072212	stx1a	stx2a	epsilon1	+	+	+	-	-	-
48	PNUSAE009469	C4	17	USA	Human	missing	SRR6069472	stx1a	-	epsilon1	+	+	+	-	-	-
	PNUSAE009471	C5	17	USA	Human	missing	SRR6039433	stx1a	-	epsilon1	+	+	-	+	+	+
	PNUSAE009018	C4	17	USA	Human	missing	SRR6058003	stx1a	-	-	+	+	+	-	-	-
51	PNUSAE009791	-	17	USA	Human	missing	SRR6061010	stx1a	-	epsilon1	+	+	+	-	-	-
	PNUSAE009515	C5	17	USA	Human	missing	SRR6060745	stx1a	-	epsilon1	-	-	-	-	-	-
	PNUSAE009551	C4	17	USA	Human	missing	SRR6060747	stx1a	-	epsilon1	+	+	+	-	-	-
	PNUSAE009566	C4	17	USA	Human	missing	SRR6060748	stx1a	-	epsilon1	+	+	+	-	-	-
	PNUSAE009712	C4	17	USA	Human	missing	SRR6060758	stx1a	-	epsilon1	+	+	+	-	-	-
	PNUSAE009715	C5	17	USA	Human	missing	SRR6060759	stx1a	-	epsilon1	+	+	-	+	+	-
	FSIS11704288	C4	17	USA	product-raw-intact-beef	2017	SRR6051677	stx1a	-	epsilon1	+	+	+	-	-	-
	PNUSAE009788	C4	17	USA	Human	missing	SRR6060734	stx1a	-	epsilon1	+	+	+	-	-	-
	PNUSAE009910	C4	17	USA	Human	missing	SRR6128412	stx1a	-	epsilon1	+	+	+	-	-	-
	PNUSAE009734	C5	17	USA	Human	missing	SRR6128607	stx1a	-	epsilon1	+	+	-	+	+	+
	PNUSAE009688	C5	17	USA	Human	missing	SRR6114113	stx1a	-	epsilon1	+	+	-	+	+	+
	PNUSAE009983	C4	17	USA	Human	2017	SRR6181675	stx1a	-	epsilon1	+	+	+	-	-	-
	PNUSAE009038	C5	17	USA	Human	missing	SRR6114087	stx1a	-	epsilon1	+	+	-	+	+	+
	PNUSAE009233	C2	1967	USA	Human	2013	SRR6129439	stx1a	-	epsilon1	-	+	-	+	+	-
	PNUSAE009842	C2	1967	USA	Human	missing	SRR6129448	stx1a	-	epsilon1	+	+	-	+	+	-
	PNUSAE010027	C2	1967	USA	Human	missing	SRR6131199	stx1a	-	epsilon1	+	+	-	+	+	-
	PNUSAE010002	C4	17	USA	Human	missing	SRR6131203	stx1a	-	epsilon1	+	+	+	-	-	-
	PNUSAE010144	C2	1967	USA	Human	missing	SRR6129427	stx1a	-	epsilon1	+	+	-	+	+	-
	FSIS11704107	C4	7702	USA	product-raw-intact-beef	2017	SRR6143701	stx1a	-	epsilon1	+	+	+	-	-	-
49	PNUSAE010017	-	17	USA	Human	missing	SRR6164675	stx1a	-	epsilon1	+	+	+	-	-	+
	PNUSAE010019	C2	1967	USA	Human	missing	SRR6164653	stx1a	-	epsilon1	+	+	-	+	+	-
	PNUSAE009989	C4	17	USA	Human	missing	SRR6164671	stx1a	-	epsilon1	+	+	+	-	-	-
	PNUSAE010159	C1	17	USA	Human	missing	SRR6164665	stx1a	-	epsilon1	+	+	+	-	-	-
	PNUSAE010244	C4	17	USA	Human	missing	SRR6164690	stx1a	-	epsilon1	+	+	+	-	-	-
	PNUSAE010246	C4	17	USA	Human	missing	SRR6181678	stx1a	-	epsilon1	+	+	+	-	-	-
	PNUSAE009500	C5	17	USA	Human	missing	SRR6181658	stx1a	-	epsilon1	+	+	-	+	+	+
	CFSAN068380	C5	17	USA	Bovine	2017	SRR6179765	stx1a	-	epsilon1	+	+	-	+	+	-
	PNUSAE009980	C4	17	USA	Human	missing	SRR6237778	stx1a	-	epsilon1	+	+	+	-	-	-
	PNUSAE010283	C4	17	USA	Human	missing	SRR6180849	stx1a	-	epsilon1	+	+	+	-	-	-
	PNUSAE010358	C5	17	USA	Human	missing	SRR6189805	stx1a	-	epsilon1	+	+	-	+	+	+
49	PNUSAE009748	C4	17	USA	Human	missing	SRR6189746	stx1a	-	epsilon1	+	+	+	-	-	-
	PNUSAE010227	C5	17	USA	Human	missing	SRR6237773	stx1a	-	epsilon1	+	+	-	+	+	+
	PNUSAE009620	C5	17	USA	Human	missing	SRR6241949	stx1a	-	epsilon1	+	+	-	+	+	+
	PNUSAE010082	C5	17	USA	Human	missing	SRR6207505	stx1a	-	epsilon1	+	+	-	+	+	+
	PNUSAE010086	C4	17	USA	Human	missing	SRR6207508	stx1a	-	epsilon1	+	+	+	-	-	-
	PNUSAE010392	C4	17	USA	Human	missing	SRR6207510	stx1a	-	epsilon1	+	+	+	-	-	-
50	PNUSAE010423	C1	17	USA	Human	missing	SRR6373523	stx1a	-	epsilon1	+	+	+	-	-	-
	PNUSAE010466	C1	17	USA	Human	missing	SRR6216455	stx1a	-	epsilon1	+	+	+	-	-	-
	PNUSAE010362	C4	17	USA	Human	missing	SRR6216425	stx1a	-	epsilon1	+	+	+	-	-	-
	PNUSAE010473	C1	17	USA	Human	missing	SRR6216453	stx1a	stx2a	epsilon1	+	+	+	-	-	-
	PNUSAE010237	C5	17	USA	Human	missing	SRR6237775	stx1a	-	epsilon1	+	+	-	+	+	+
	PNUSAE009880	C5	17	USA	Human	missing	SRR6216428	stx1a	-	epsilon1	+	+	-	+	+	+
	PNUSAE009881	C5	17	USA	Human	missing	SRR6216402	stx1a	-	epsilon1	+	+	-	+	+	+
	FSIS21720430	C4	17	USA	Bovine	2017	SRR6207039	stx1a	-	epsilon1	+	+	+	-	-	-
	PNUSAE010142	C4	17	USA	Human	missing	SRR6237765	stx1a	-	epsilon1	+	+	+	-	-	-
	PNUSAE010491	C2	1967	USA	Human	missing	SRR6241984	stx1a	-	epsilon1	+	+	-	+	+	-
76	PNUSAE010377	C5	17	USA	Human	missing	SRR6241952	stx1a	-	epsilon1	+	+	-	+	+	+
	DV112i	C3	17	New Zealand	Deer (Cervidae)	2014	SRR6225497	stx1a	-	epsilon1	+	+	+	-	-	-
	PNUSAE010613	C4	17	USA	Human	missing	SRR6253001	stx1a	-	epsilon1	+	+	+	-	-	-
	PNUSAE010610	C4	17	USA	Human	missing	SRR6241958	stx1a	-	epsilon1	+	+	+	-	-	-
	PNUSAE010422	C1	17	USA	Human	missing	SRR6242082	-	stx2a	epsilon1	+	+	-	-	+	+
	PNUSAE010424	C1	17	USA	Human	missing	SRR6242077	stx1a	-	epsilon1	+	+	+	-	-	-
50	PNUSAE010565	-	17	USA	Human	missing	SRR6242080	stx1a	-	epsilon1	+	+	+	-	-	-
	PNUSAE010566	C1	17	USA	Human	missing	SRR6242083	stx1a	-	epsilon1	+	+	+	-	-	-
50	PNUSAE010567	-	17	USA	Human	missing	SRR6242091	stx1a	-	epsilon1	+	+	+	-	-	-
50	PNUSAE010568	-	17	USA	Human	missing	SRR6242076	stx1a	-	epsilon1	+	+	+	-	-	-
	PNUSAE010633	C4	17	USA	Human	missing	SRR6252832	stx1a	-	epsilon1	+	+	-	-	-	-
	PNUSAE010503	C4	17	USA	Human	missing	SRR6293168	stx1a	-	epsilon1	+	+	+	-	-	-
	PNUSAE010724	C4	17	USA	Human	2017	SRR6293262	stx1a	-	epsilon1	+	+	+	-	-	-
	PNUSAE010477	C4	17	USA	Human	missing	SRR6293255	stx1a	-	epsilon1	+	+	+	-	-	-
	PNUSAE010686	C5	17	USA	Human	missing	SRR6293281	stx1a	-	epsilon1	+	+	-	+	+	+
	PNUSAE010687	C1	17	USA	Human	missing	SRR6293273	stx1a	-	epsilon1	+	+	+	-	-	-
50	PNUSAE010689	-	17	USA	Human	missing	SRR6297324	stx1a	-	epsilon1	+	+	+	-	-	-
	PNUSAE010787	C5	17	USA	Human	missing	SRR6293288	stx1a	-	epsilon1	+	+	-	+	+	+
	PNUSAE010789	C5	17	USA	Human	missing	SRR6293299	stx1a	-	epsilon1	+	+	-	+	+	+
	PNUSAE010791	C5	17	USA	Human	missing	SRR6293306	stx1a	-	epsilon1	+	+	-	+	+	+
	PNUSAE010705	C5	17	USA	Human	missing	SRR6293173	stx1a	-	epsilon1	-	+	-	+	+	+
	PNUSAE010803	C4	17	USA	Human	missing	SRR6293220	stx1a	stx2a	epsilon1	+	+	+	-	-	-
	PNUSAE010805	C1	1786	USA	Human	missing	SRR6293212	stx1a	-	epsilon1	+	+	+	-	-	-
	PNUSAE010810	C5	17	USA	Human	missing	SRR6293217	stx1a	-	epsilon1	+	+	-	+	+	-
	PNUSAE010618	C5	17	USA	Human	missing	SRR6293280	stx1a	-	epsilon1	-	-	-	-	-	-
	PNUSAE010681	C5	17	USA	Human	missing	SRR6297319	stx1a	-	epsilon1	-	-	-	-	-	-
	PNUSAE010829	C4	17	USA	Human	missing	SRR6293261	stx1a	-	epsilon1	+	+	+	-	-	-
	PNUSAE010861	C2	1967	USA	Human	missing	SRR6293196	stx1a	-	epsilon1	+	+	-	-	+	-
	PNUSAE010850	C5	17	USA	Human	missing	SRR6302422	stx1a	-	epsilon1	+	+	-	+	+	-
	PNUSAE010867	C4	17	USA	Human	2017	SRR6309766	stx1a	-	epsilon1	+	+	+	-	-	-
	PNUSAE010842	C4	17	USA	Human	missing	SRR6314043	stx1a	-	epsilon1	+	+	+	-	-	-
	PNUSAE010843	C5	17	USA	Human	missing	SRR6314045	stx1a	-	epsilon1	+	+	-	+	+	+
	FSIS21720617	C4	17	USA	Bovine	2017	SRR6310037	stx1a	-	epsilon1	+	+	+	-	-	-
	PNUSAE010932	C5	17	USA	Human	missing	SRR6317428	stx1a	-	epsilon1	+	+	-	+	+	+
	PNUSAE010431	C5	17	USA	Human	missing	SRR6326147	stx1a	-	epsilon1	+	+	-	+	+	+
	PNUSAE010434	C5	17	USA	Human	missing	SRR6326144	stx1a	-	epsilon1	+	+	-	+	+	+
	Y6Y03D	C3	17	UK	Human	2015	SRR6321293	stx1a	-	epsilon1	-	+	+	+	-	-
	JR40OF	C3	17	UK	Human	2016	SRR6321278	stx1a	-	epsilon1	+	+	+	+	-	-
	PNUSAE010870	C4	17	USA	Human	missing	SRR6326155	stx1a	-	epsilon1	+	+	+	-	-	-
	EC-0003	C2	1967	Argentina	Human	2016	SRR6325153	stx1a	-	epsilon1	-	+	-	-	+	-
	EC-0004	C1	17	Argentina	Human	2017	SRR6325148	stx1a	stx2a	epsilon1	+	+	+	-	-	-
	TW18335	C4	17	USA	Human	2009	SRR6505283	stx1a	-	epsilon1	+	+	+	-	-	-
	TW18344	C1	17	USA	Human	2009	SRR6329093	stx1a	-	epsilon1	+	+	+	-	-	-
	PNUSAE011025	C5	17	USA	Human	missing	SRR6359169	stx1a	-	epsilon1	+	+	-	-	+	+
	PNUSAE011165	C5	17	USA	Human	missing	SRR6371686	-	-	epsilon1	-	+	-	-	-	-
	PNUSAE011076	C4	17	USA	Human	missing	SRR6359222	stx1a	-	epsilon1	+	+	+	-	-	-
50	PNUSAE011018	-	17	USA	Human	missing	SRR6371744	stx1a	-	epsilon1	+	+	+	-	-	-
	PNUSAE011019	C1	17	USA	Human	missing	SRR6371747	stx1a	-	epsilon1	+	+	+	-	-	-
	PNUSAE010556	C5	17	USA	Human	missing	SRR6342073	stx1a	-	epsilon1	+	+	-	+	+	+
	PNUSAE010557	C5	17	USA	Human	missing	SRR6342047	stx1a	-	epsilon1	+	+	-	+	+	+
	PNUSAE011134	C4	17	USA	Human	missing	SRR6342218	stx1a	-	epsilon1	+	+	+	-	-	-
	PNUSAE011141	C5	17	USA	Human	missing	SRR6359250	stx1a	-	epsilon1	+	+	-	+	+	+
	PNUSAE010976	C4	17	USA	Human	missing	SRR6359315	stx1a	-	epsilon1	+	+	+	-	-	-
	PNUSAE011196	C2	1967	USA	Human	missing	SRR6359294	stx1a	-	epsilon1	+	+	-	+	+	-
	PNUSAE010874	C2	1967	USA	Human	missing	SRR6371741	stx1a	-	epsilon1	+	+	-	+	+	-
	PNUSAE010947	C4	17	USA	Human	missing	SRR6366112	stx1a	-	epsilon1	+	+	+	-	-	-
	PNUSAE011169	C4	17	USA	Human	missing	SRR6371708	stx1a	-	epsilon1	+	+	+	-	-	-
	PNUSAE011307	C5	17	USA	Human	missing	SRR6371722	stx1a	-	epsilon1	+	+	-	+	+	+
	PNUSAE011310	C5	17	USA	Human	missing	SRR6384997	stx1a	-	epsilon1	+	+	-	+	+	+
	2014C-3685	C2	1967	USA	Human	2014	SRR6373705	stx1a	-	epsilon1	+	+	-	+	+	-
	PNUSAE011443	C1	17	USA	Human	2017	SRR6385039	stx1a	stx2a	epsilon1	+	+	+	-	-	-
	PNUSAE010531	C2	1967	USA	Human	missing	SRR6385040	stx1a	-	epsilon1	+	+	-	+	+	-
	PNUSAE011245	C4	17	USA	Human	2017	SRR6388660	stx1a	-	epsilon1	+	+	+	-	-	-
	PNUSAE011316	C4	17	USA	Human	2017	SRR6380654	stx1a	-	epsilon1	+	+	+	-	-	-
	PNUSAE011471	C5	17	USA	Human	missing	SRR6396313	stx1a	-	epsilon1	+	+	-	+	+	+
	PNUSAE011453	C5	17	USA	Human	missing	SRR6439859	stx1a	-	epsilon1	+	+	-	+	+	+
	PNUSAE011359	C4	17	USA	Human	missing	SRR6439921	stx1a	-	epsilon1	+	+	+	-	-	-
	PNUSAE011384	C4	17	USA	Human	missing	SRR6439920	stx1a	-	-	+	+	+	-	-	-
	FSIS21720826	C4	17	USA	Bovine	2017	SRR6419843	stx1a	-	epsilon1	+	+	+	-	-	-
	PNUSAE011446	C4	17	USA	Human	missing	SRR6439896	stx1a	-	epsilon1	+	+	+	-	-	-
	PNUSAE011588	C4	17	USA	Human	missing	SRR6440094	stx1a	-	epsilon1	-	-	-	-	-	-
	PNUSAE011517	C5	17	USA	Human	missing	SRR6439871	stx1a	-	epsilon1	+	+	-	+	+	+
	PNUSAE011559	C4	17	USA	Human	2017	SRR6439886	stx1a	-	epsilon1	+	+	+	-	-	-
	PNUSAE011561	C2	1967	USA	Human	2017	SRR6439883	stx1a	-	epsilon1	+	+	-	+	+	-
	PNUSAE011566	C4	17	USA	Human	missing	SRR6440087	stx1a	-	epsilon1	+	+	+	-	-	-
	MOD1-EC5236	C2	1967	Argentina	Human	1999	SRR6428552	stx1a	-	epsilon1	+	+	-	+	+	-
	PUNSAE011524	C5	17	USA	missing	missing	SRR6439956	stx1a	-	epsilon1	+	+	-	+	+	+
	PUNSAE011539	C2	1967	USA	missing	missing	SRR6439937	stx1a	-	epsilon1	+	+	-	+	+	-
	PNUSAE011579	C2	1967	USA	Human	missing	SRR6439875	stx1a	-	epsilon1	+	+	-	+	+	-
	PNUSAE011583	C2	1967	USA	Human	missing	SRR6439868	stx1a	-	epsilon1	+	+	-	+	+	-
	PNUSAE011526	C5	17	USA	Human	missing	SRR6440078	stx1a	-	epsilon1	+	+	-	+	+	+
	PNUSAE011360	C4	17	USA	Human	missing	SRR6445136	stx1a	-	epsilon1	+	+	+	-	-	-
	PNUSAE011636	C5	17	USA	Human	missing	SRR6456797	stx1a	-	epsilon1	+	+	-	+	+	+
	PNUSAE011637	C5	17	USA	Human	missing	SRR6456788	stx1a	-	epsilon1	+	+	-	+	+	+
	PNUSAE011660	C5	17	USA	Human	missing	SRR6456799	stx1a	-	epsilon1	+	+	-	+	+	+
	PNUSAE011736	C5	17	USA	Human	missing	SRR6484781	stx1a	-	epsilon1	-	-	-	-	-	-
	FSIS11706678	C4	17	USA	Bovine	2017	SRR6459173	stx1a	-	epsilon1	+	+	+	-	-	-
	FSIS11706679	C4	17	USA	Bovine	2017	SRR6459230	stx1a	-	epsilon1	+	+	+	-	-	-
	PNUSAE011777	C4	17	USA	Human	missing	SRR6484695	stx1a	-	epsilon1	+	+	+	-	-	-
	CFSAN074418	C5	17	USA	Environment	2010	SRR6653452	stx1a	-	epsilon1	+	+	-	+	+	+
	PNUSAE011732	C5	17	USA	Human	missing	SRR6484680	stx1a	-	epsilon1	+	+	-	+	+	+
	PNUSAE011514	C2	1967	USA	Human	missing	SRR6484661	stx1a	-	epsilon1	+	+	-	+	+	-
	PNUSAE011804	C4	17	USA	Human	missing	SRR6484701	stx1a	-	epsilon1	+	+	+	-	-	-
	PNUSAE011442	C4	17	USA	Human	2017	SRR6484693	stx1a	-	epsilon1	+	+	+	-	-	-
	PNUSAE011691	C4	17	USA	Human	2017	SRR6484683	stx1a	-	epsilon1	+	+	+	-	-	-
51	PNUSAE011773	C4	17	USA	Human	missing	SRR6507035	stx1a	-	epsilon1	+	+	+	-	-	-
	PNUSAE010969	C5	17	USA	Human	missing	SRR6507193	stx1a	-	epsilon1	+	+	-	+	+	+
	PNUSAE011913	C4	17	USA	Human	missing	SRR6490562	stx1a	-	epsilon1	+	+	+	-	-	-
	PNUSAE011896	C2	1967	USA	Human	missing	SRR6490590	stx1a	-	epsilon1	+	+	-	+	+	-
	PNUSAE011898	C5	17	USA	Human	missing	SRR6490585	stx1a	-	epsilon1	+	+	-	+	+	-
	PNUSAE011897	C5	17	USA	Human	missing	SRR6490574	stx1a	-	epsilon1	+	+	-	+	+	+
	FSIS11707004	C5	17	USA	Bovine	2017	SRR6497975	stx1a	-	epsilon1	+	+	-	+	+	+
	PNUSAE011917	C5	17	USA	Human	missing	SRR6490606	stx1a	-	epsilon1	+	+	-	+	+	+
	PNUSAE011799	C4	17	USA	Human	missing	SRR6508089	stx1a	-	epsilon1	+	+	+	-	-	-
	PNUSAE011867	C2	1967	USA	Human	missing	SRR6508047	stx1a	-	epsilon1	+	+	-	+	+	-
	PNUSAE011878	C5	17	USA	Human	missing	SRR6511442	stx1a	-	epsilon1	+	+	-	+	+	+
	PNUSAE011882	C4	17	USA	Human	missing	SRR6511459	stx1a	-	epsilon1	+	+	+	-	-	-
	PNUSAE012008	C4	17	USA	Human	missing	SRR6656728	stx1a	-	epsilon1	+	+	+	-	-	-
	PNUSAE011990	C4	17	USA	Human	missing	SRR6658317	stx1a	-	epsilon1	+	+	+	-	-	-
	PNUSAE011996	C4	17	USA	Human	missing	SRR6658324	stx1a	stx2a	epsilon1	+	+	+	-	-	-
	PNUSAE012059	C4	17	USA	Human	missing	SRR6658344	stx1a	-	epsilon1	+	+	+	-	-	-
	PNUSAE012052	C5	17	USA	Human	missing	SRR6658352	stx1a	-	epsilon1	+	+	-	+	+	+
	PNUSAE012060	C4	17	USA	Human	missing	SRR6658355	stx1a	-	epsilon1	+	+	+	-	-	-
	PNUSAE011872	C4	17	USA	Human	2018	SRR6691210	stx1a	-	epsilon1	+	+	+	-	-	-
	PNUSAE012063	C5	17	USA	Human	2018	SRR6689547	stx1a	-	epsilon1	+	+	-	+	+	+
	PNUSAE012086	C5	17	USA	Human	missing	SRR6689567	stx1a	-	epsilon1	+	+	-	+	+	-
	PNUSAE012135	C5	17	USA	Human	2018	SRR6689579	stx1a	-	epsilon1	+	+	-	+	+	+
	PNUSAE011798	C4	17	USA	Human	2017	SRR6689581	stx1a	-	epsilon1	+	+	+	-	-	-
	PNUSAE012095	C5	17	USA	Human	2018	SRR6690717	stx1a	-	epsilon1	+	+	-	+	+	+
	PNUSAE012038	C5	17	USA	Human	2018	SRR6690764	stx1a	-	epsilon1	+	+	-	+	+	+
	EC3895-E69F-1	C4	17	USA	Bovine	2015	SRR6766645	stx1a	-	epsilon1	+	+	+	-	-	-
	2015C-3163	C5	17	USA	Human	2014	GCF_003017375.1	stx1a	-	epsilon1	+	+	-	+	+	+
	PNUSAE012275	C5	17	USA	Human	missing	SRR6766801	stx1a	-	epsilon1	+	+	-	+	+	+
	PNUSAE012227	C5	17	USA	Human	missing	SRR6766800	stx1a	-	epsilon1	+	+	-	+	+	+
	PNUSAE012332	C4	17	USA	Human	missing	SRR6766902	stx1a	-	epsilon1	+	+	+	-	-	-
	PNUSAE012248	C5	17	USA	Human	missing	SRR6766907	stx1a	-	epsilon1	+	+	-	+	+	+
	PNUSAE012093	C4	17	USA	Human	missing	SRR6767330	stx1a	-	-	-	+	+	-	-	-
	PNUSAE012023	C5	17	USA	Human	missing	SRR6767318	stx1a	-	epsilon1	+	+	-	+	+	-
	PNUSAE011845	C5	17	USA	Human	missing	SRR6767333	stx1a	-	epsilon1	+	+	-	+	+	+
	PNUSAE011763	C5	17	USA	Human	missing	SRR6767314	stx1a	-	epsilon1	+	+	-	+	+	+
	PNUSAE012364	C4	17	USA	Human	missing	SRR6784090	stx1a	-	epsilon1	+	+	+	-	-	-
	PNUSAE012207	C4	17	USA	Human	missing	SRR6786703	stx1a	-	epsilon1	+	+	+	-	-	-
	PNUSAE012126	C5	17	USA	Human	missing	SRR6786713	stx1a	-	epsilon1	+	+	-	+	+	+
	PNUSAE012373	C5	17	USA	Human	missing	SRR6786710	stx1a	-	epsilon1	+	+	-	+	+	+
	PNUSAE012354	C4	17	USA	Human	missing	SRR6786993	stx1a	-	epsilon1	+	+	+	-	-	-
	PNUSAE012353	C4	17	USA	Human	missing	SRR6786991	stx1a	-	epsilon1	-	+	+	-	-	-
	PNUSAE012376	C5	17	USA	Human	missing	SRR6799249	stx1a	-	epsilon1	+	+	-	+	+	+
	PNUSAE012453	C2	1967	USA	Human	missing	SRR6799247	stx1a	-	epsilon1	+	+	-	+	+	-
	PNUSAE012455	C5	17	USA	Human	missing	SRR6813852	stx1a	-	epsilon1	+	+	-	+	+	+
	PNUSAE012611	C5	17	USA	Human	missing	SRR6870177	stx1a	-	epsilon1	+	+	-	+	+	+
	PNUSAE012074	C2	1967	USA	Human	missing	SRR6870187	stx1a	-	epsilon1	+	+	-	+	+	-
	PNUSAE012431	C2	1967	USA	Human	missing	SRR6870269	stx1a	-	epsilon1	+	+	-	-	+	-
	PNUSAE012142	C4	17	USA	Human	missing	SRR6870255	stx1a	-	epsilon1	+	+	+	-	-	-
	PNUSAE012504	C2	1967	USA	Human	missing	SRR6870467	stx1a	-	epsilon1	+	+	-	-	+	-
	PNUSAE012510	C4	17	USA	Human	missing	SRR6870554	stx1a	-	epsilon1	+	+	+	-	-	-
	PNUSAE012496	C5	17	USA	Human	missing	SRR6870580	stx1a	-	epsilon1	+	+	-	-	+	+
	PNUSAE012559	C4	17	USA	Human	missing	SRR6870567	stx1a	-	epsilon1	+	+	+	-	-	-
	PNUSAE012495	C4	17	USA	Human	missing	SRR6870571	stx1a	-	epsilon1	+	+	+	-	-	-
	PNUSAE012614	C5	17	USA	Human	missing	SRR6870581	stx1a	-	epsilon1	+	+	-	+	+	+
	PNUSAE012613	C4	17	USA	Human	missing	SRR6870583	stx1a	-	epsilon1	+	+	+	-	-	-
	PNUSAE012292	C4	17	USA	Human	missing	SRR6870607	stx1a	-	epsilon1	+	+	+	-	-	-
	PNUSAE012290	C4	17	USA	Human	missing	SRR6870596	stx1a	-	epsilon1	+	+	+	-	-	-
	PNUSAE011756	C5	17	USA	Human	missing	SRR6870602	stx1a	-	epsilon1	+	+	-	-	+	-
	PNUSAE012159	C4	17	USA	Human	missing	SRR6870634	stx1a	-	epsilon1	+	+	+	-	-	-
	PNUSAE012657	C4	17	USA	Human	missing	SRR6870663	stx1a	-	epsilon1	+	+	+	-	-	-
	PNUSAE012640	C4	17	USA	Human	missing	SRR6870769	stx1a	-	epsilon1	+	+	+	-	-	-
	PNUSAE012506	C4	17	USA	Human	missing	SRR6873710	stx1a	-	epsilon1	+	+	+	-	-	-
	PNUSAE012670	C5	17	USA	Human	missing	SRR6875501	stx1a	-	epsilon1	+	+	-	+	+	-
	FWSEC0007	C4	17	Canada	Human	2004	GCF_005037795.1	stx1a	-	epsilon1	+	+	+	-	-	-
	PNUSAE012870	C4	17	USA	Human	missing	SRR6899368	stx1a	-	epsilon1	+	+	+	-	-	-
	FWSEC0025	C4	17	Canada	Bovine	1997	SRR7947274	stx1a	-	epsilon1	+	+	+	-	-	-
	FWSEC0026	C4	17	Canada	Human	1995	SRR7947275	stx1a	-	epsilon1	+	+	+	-	-	-
	FWSEC0027	C1	17	Canada	Bovine	2001	SRR7947272	stx1a	-	epsilon1	+	+	-	-	+	+
	FWSEC0113	C5	17	Canada	missing	2010	SRR7947328	stx1a	-	epsilon1	+	+	-	+	+	+
	FWSEC0136	C4	17	Canada	Human	2011	SRR7947386	stx1a	-	epsilon1	+	+	+	-	-	-
	FWSEC0138	C1	1786	Canada	Human	2011	SRR7947384	stx1a	-	epsilon1	+	+	+	-	-	-
	FWSEC0147	C4	17	Canada	Human	2011	SRR7947364	stx1a	-	epsilon1	+	+	+	-	-	-
	FWSEC0196	C1	17	Canada	Water/River	2012	SRR7612376	stx1a	-	epsilon1	+	+	+	-	-	-
	FWSEC0265	C4	17	Canada	Water/River	2011	SRR7612465	stx1a	-	epsilon1	+	+	+	-	-	-
	FWSEC0267	C4	17	Canada	river water	2012	SRR7612471	stx1a	-	epsilon1	+	+	+	-	-	-
	FWSEC0270	C4	17	Canada	Water/River	2012	SRR7612470	stx1a	-	epsilon1	+	+	+	+	-	-
	FWSEC0271	C4	17	Canada	Water/River	2012	SRR7612463	stx1a	-	epsilon1	+	+	+	-	-	-
	FWSEC0280	C4	17	Canada	Water/River	2013	SRR7612339	stx1a	-	epsilon1	+	+	+	-	-	-
	FWSEC0377	C4	17	Canada	Water/River	2013	SRR7612328	stx1a	-	epsilon1	+	+	+	-	-	-
	FWSEC0389	C5	17	Canada	Water/River	2013	SRR7612457	stx1a	-	epsilon1	+	+	-	+	+	+
	FWSEC0390	C5	17	Canada	Water/River	2013	SRR7612456	stx1a	-	epsilon1	+	+	-	+	+	+
	FWSEC0391	C1	17	Canada	Water/River	2013	SRR7612455	stx1a	-	epsilon1	+	+	-	-	+	+
	FWSEC0422	C4	17	Canada	Water/River	2013	SRR7612548	stx1a	-	epsilon1	+	+	+	-	-	-
	FWSEC0427	C4	17	Canada	river water	2013	SRR7612418	stx1a	-	epsilon1	+	+	+	-	-	-
	FWSEC0451	C1	17	Canada	Human	missing	SRR7612139	stx1a	-	epsilon1	+	+	+	-	-	-
	FWSEC0514	C4	17	Canada	Bovine	2004	SRR7612433	stx1a	-	epsilon1	+	+	+	-	-	-
	PNUSAE012760	C4	17	USA	Human	missing	SRR6902765	stx1a	-	epsilon1	+	+	+	-	-	-
	PNUSAE012692	C5	17	USA	Human	missing	SRR6902774	stx1a	-	epsilon1	+	+	-	+	+	+
	PNUSAE011678	C2	1967	USA	Human	missing	SRR6903132	stx1a	-	epsilon1	+	+	-	+	+	-
	PNUSAE012874	C5	17	USA	Human	missing	SRR6908083	stx1a	-	epsilon1	+	+	-	+	+	-
	PNUSAE012808	C2	1967	USA	Human	missing	SRR6927244	stx1a	-	epsilon1	+	+	-	+	+	-
	PNUSAE012665	C5	17	USA	Human	missing	SRR6927251	stx1a	-	epsilon1	+	+	-	+	+	+
	PNUSAE012774	C5	17	USA	Human	missing	SRR6927263	stx1a	-	epsilon1	+	+	-	+	+	+
	PNUSAE012725	C4	17	USA	Human	missing	SRR6945199	stx1a	-	epsilon1	+	+	+	-	-	-
	PNUSAE012968	C5	17	USA	Human	missing	SRR6945198	stx1a	-	epsilon1	+	+	-	+	+	+
	PNUSAE012967	C5	17	USA	Human	missing	SRR6945206	stx1a	-	epsilon1	+	+	-	+	+	+
	PNUSAE012928	C4	17	USA	Human	missing	SRR6945238	stx1a	-	epsilon1	-	-	-	-	-	-
	PNUSAE012954	C2	1967	USA	Human	missing	SRR6945311	stx1a	-	epsilon1	+	+	-	+	-	-
	PNUSAE012865	C5	8209	USA	Human	missing	SRR6945221	stx1a	-	epsilon1	-	-	-	-	-	-
	PNUSAE012912	C4	17	USA	Human	missing	SRR6949552	stx1a	-	epsilon1	+	+	+	-	-	-
	PNUSAE012852	C4	17	USA	Human	missing	SRR6949562	stx1a	-	epsilon1	+	+	+	-	-	-
	PNUSAE012875	C5	17	USA	Human	missing	SRR6949563	stx1a	-	epsilon1	+	+	-	+	+	+
	PNUSAE012957	C5	17	USA	Human	missing	SRR6949560	stx1a	-	epsilon1	+	+	-	+	+	+
	PNUSAE012859	C5	17	USA	Human	missing	SRR6953886	stx1a	-	epsilon1	+	+	-	+	+	+
	PNUSAE012881	C5	17	USA	Human	missing	SRR6954233	stx1a	-	epsilon1	+	+	-	+	+	+
	PNUSAE012897	C5	17	USA	Human	missing	SRR6983000	stx1a	-	epsilon1	+	+	-	+	+	+
	PNUSAE012969	C5	17	USA	Human	missing	SRR6983011	stx1a	-	epsilon1	+	+	-	+	+	+
	PNUSAE013018	C5	8214	USA	Human	missing	SRR6982996	stx1a	-	epsilon1	+	+	-	+	+	+
	PNUSAE012899	C4	17	USA	Human	missing	SRR6982995	stx1a	-	epsilon1	+	+	+	-	-	-
	TXACF1800575	C2	1967	USA	Food	2018	SRR7153987	stx1a	-	epsilon1	+	+	-	+	+	-
	FSIS11808549	C5	17	USA	Bovine	2018	SRR7011851	stx1a	-	epsilon1	+	+	-	+	+	+
	PNUSAE013178	C4	17	USA	Human	missing	SRR7010908	stx1a	-	epsilon1	+	+	+	-	-	-
	PNUSAE013148	C5	17	USA	Human	missing	SRR7012904	stx1a	-	epsilon1	+	+	-	+	+	+
	PNUSAE012780	C5	7545	USA	Human	missing	SRR7012933	stx1a	-	epsilon1	+	+	-	+	+	+
	PNUSAE012963	C4	17	USA	Human	missing	SRR7012931	stx1a	-	epsilon1	+	+	+	-	-	-
	PNUSAE013003	C5	17	USA	Human	missing	SRR7012954	stx1a	-	epsilon1	+	+	-	+	+	+
	PNUSAE013002	C5	17	USA	Human	missing	SRR7012948	stx1a	-	epsilon1	+	+	-	+	+	+
	PNUSAE013034	C4	17	USA	Human	missing	SRR7012962	stx1a	-	epsilon1	+	+	+	-	-	-
	PNUSAE012926	C4	17	USA	Human	missing	SRR7012960	stx1a	-	epsilon1	+	+	+	-	-	-
	PNUSAE013241	C4	17	USA	Human	missing	SRR7048470	stx1a	-	epsilon1	+	+	+	-	-	-
	PNUSAE013071	C5	17	USA	Human	missing	SRR7048459	stx1a	-	epsilon1	+	+	-	+	+	+
	PNUSAE013289	C5	17	USA	Human	missing	SRR7048465	stx1a	-	epsilon1	-	+	-	+	+	+
	PNUSAE013166	C5	17	USA	Human	missing	SRR7048482	stx1a	-	epsilon1	+	+	-	+	+	+
	PNUSAE012558	C5	7237	USA	Human	missing	SRR7048514	stx1a	-	epsilon1	+	+	-	+	+	+
	PNUSAE012263	C2	1967	USA	Human	missing	SRR7050028	stx1a	-	epsilon1	+	+	-	+	+	-
	PNUSAE012261	C5	17	USA	Human	missing	SRR7050036	stx1a	-	epsilon1	+	+	-	+	+	+
	PNUSAE013204	C5	17	USA	Human	missing	SRR7050051	stx1a	-	epsilon1	+	+	-	+	+	+
	PNUSAE012526	C5	17	USA	Human	missing	SRR7050048	stx1a	-	epsilon1	+	+	-	+	+	+
	PNUSAE012717	C4	17	USA	Human	missing	SRR7050084	stx1a	-	-	+	+	+	-	-	-
	PNUSAE013308	C5	17	USA	Human	missing	SRR7056364	stx1a	-	epsilon1	-	-	-	-	-	-
	PNUSAE012278	C5	17	USA	Human	missing	SRR7072895	stx1a	-	epsilon1	+	+	-	+	+	+
	PNUSAE013376	C5	17	USA	Human	missing	SRR7073410	stx1a	-	epsilon1	+	+	-	+	+	+
	PNUSAE013356	C5	17	USA	Human	missing	SRR7073035	stx1a	-	epsilon1	+	+	-	+	+	-
	PNUSAE013320	C5	17	USA	Human	missing	SRR7073414	stx1a	-	epsilon1	-	+	-	+	+	-
	PNUSAE013063	C5	17	USA	Human	missing	SRR7073022	stx1a	-	epsilon1	+	+	-	+	+	+
	PNUSAE013399	C5	17	USA	Human	missing	SRR7073011	stx1a	-	epsilon1	+	+	-	+	+	+
	PNUSAE013417	C5	17	USA	Human	missing	SRR7073000	stx1a	-	epsilon1	-	-	-	-	-	-
	PNUSAE013436	C5	17	USA	Human	missing	SRR7075054	stx1a	-	epsilon1	+	+	-	+	+	+
	PNUSAE012927	C4	17	USA	Human	missing	SRR7074955	stx1a	-	epsilon1	-	-	-	-	-	-
	PNUSAE013355	C5	17	USA	Human	missing	SRR7074957	stx1a	-	epsilon1	+	+	-	+	+	+
	PNUSAE013159	C5	17	USA	Human	missing	SRR7075071	stx1a	-	epsilon1	+	+	-	+	+	+
	PNUSAE013483	C5	17	USA	Human	missing	SRR7086624	stx1a	-	epsilon1	+	+	-	+	+	+
	PNUSAE013457	C5	17	USA	Human	missing	SRR7094064	stx1a	-	epsilon1	+	+	-	+	+	+
	PNUSAE013469	C4	17	USA	Human	missing	SRR7094166	stx1a	-	epsilon1	+	+	+	-	-	-
	PNUSAE013564	C5	17	USA	Human	missing	SRR7094197	stx1a	-	epsilon1	+	+	-	+	+	+
	PNUSAE013577	C5	17	USA	Human	missing	SRR7094182	stx1a	-	epsilon1	+	+	-	+	+	+
	PNUSAE013470	C4	17	USA	Human	missing	SRR7094174	stx1a	-	epsilon1	+	+	+	-	-	-
	FSIS11808945	C4	17	USA	Swine	2018	SRR7095830	stx1a	-	epsilon1	+	+	+	-	-	-
	PNUSAE013354	C4	17	USA	Human	missing	SRR7107012	stx1a	-	epsilon1	+	+	+	-	-	-
	PNUSAE013642	C4	17	USA	Human	missing	SRR7107023	stx1a	-	epsilon1	-	-	-	-	-	-
	PNUSAE013646	C5	17	USA	Human	missing	SRR7119589	stx1a	-	epsilon1	+	+	-	+	+	+
	PNUSAE013689	C5	17	USA	Human	missing	SRR7119787	stx1a	-	epsilon1	+	+	-	+	+	-
	PNUSAE013657	C5	17	USA	Human	missing	SRR7126302	stx1a	-	epsilon1	+	+	-	+	+	+
	PNUSAE013653	C5	17	USA	Human	missing	SRR7126304	stx1a	-	epsilon1	+	+	-	+	+	+
	PNUSAE013795	C4	17	USA	Human	missing	SRR7133072	stx1a	-	epsilon1	+	+	+	-	-	-
	PNUSAE013791	C4	17	USA	Human	missing	SRR7133066	stx1a	-	epsilon1	+	+	+	-	-	-
	PNUSAE013765	C5	17	USA	Human	missing	SRR7133078	stx1a	-	epsilon1	+	+	-	+	+	+
	PNUSAE013543	C5	17	USA	Human	missing	SRR7133061	stx1a	-	epsilon1	+	+	-	+	+	+
	PNUSAE013636	C4	17	USA	Human	missing	SRR7133447	stx1a	-	epsilon1	+	+	+	-	-	-
	PNUSAE013449	C5	17	USA	Human	missing	SRR7133495	stx1a	-	epsilon1	+	+	-	+	+	+
	PNUSAE013868	C5	17	USA	Human	missing	SRR7145652	stx1a	-	epsilon1	+	+	-	+	+	+
	PNUSAE013879	C5	17	USA	Human	missing	SRR7145658	stx1a	-	epsilon1	+	+	-	+	+	+
	PNUSAE013875	C5	17	USA	Human	missing	SRR7145638	stx1a	-	epsilon1	+	+	-	+	+	+
	PNUSAE012658	C4	17	USA	Human	missing	SRR7145683	stx1a	-	epsilon1	+	+	+	-	-	-
	PNUSAE013398	C5	17	USA	Human	missing	SRR7145674	stx1a	-	epsilon1	+	+	-	+	+	+
	PNUSAE013395	C5	17	USA	Human	missing	SRR7145664	stx1a	-	epsilon1	+	+	-	+	+	+
	PNUSAE013821	C5	17	USA	Human	missing	SRR7152981	stx1a	-	epsilon1	+	+	-	+	+	+
	PNUSAE013733	C4	17	USA	Human	missing	SRR7155548	stx1a	-	epsilon1	+	+	+	-	-	-
	393860	C3	17	UK	Human	2017	SRR7163937	stx1a	-	epsilon1	+	+	+	-	-	-
	PNUSAE014034	C2	1967	USA	Human	missing	SRR7166270	stx1a	-	epsilon1	+	+	-	+	+	-
	PNUSAE013917	C5	17	USA	Human	missing	SRR7166306	stx1a	-	epsilon1	+	+	-	+	+	+
	PNUSAE014004	C4	17	USA	Human	missing	SRR7178152	stx1a	-	epsilon1	+	+	+	-	-	-
	PNUSAE014126	C4	17	USA	Human	missing	SRR7178181	stx1a	-	epsilon1	-	+	-	-	-	-
	PNUSAE013477	C5	17	USA	Human	missing	SRR7178210	stx1a	-	epsilon1	+	+	-	+	+	+
	PNUSAE013637	C2	1967	USA	Human	missing	SRR7178226	stx1a	-	epsilon1	+	-	-	+	+	-
	404306	C4	17	UK	Human	2017	SRR7184203	stx1a	-	epsilon1	+	+	+	-	-	-
	401605	C3	17	UK	Human	2017	SRR7184213	stx1a	-	epsilon1	+	+	+	+	-	-
	449487	C5	17	UK	Human	2017	SRR7184238	stx1a	-	epsilon1	+	+	-	+	+	+
	393959	C3	17	UK	Human	2017	SRR7184344	stx1a	-	epsilon1	+	+	+	-	-	-
	414702	C3	17	UK	Human	2017	SRR7187869	-	-	epsilon1	+	+	+	-	-	-
	PNUSAE014047	C4	17	USA	Human	missing	SRR7191434	stx1a	-	epsilon1	+	+	+	-	-	-
	391086	C3	17	UK	Human	2017	SRR7191470	stx1a	-	epsilon1	+	+	+	+	-	-
54	PNUSAE014204	-	17	USA	Human	missing	SRR7195069	stx1a	-	epsilon1	+	+	+	-	-	-
	452912	C3	17	UK	Human	2017	SRR7204370	stx1a	-	epsilon1	+	+	+	+	-	-
	PNUSAE014120	C4	17	USA	Human	missing	SRR7219469	stx1a	-	epsilon1	+	+	+	-	-	-
	PNUSAE014198	C4	17	USA	Human	missing	SRR7219477	stx1a	stx2d	epsilon1	+	+	+	-	-	-
	PNUSAE013215	C5	17	USA	Human	missing	SRR7219441	stx1a	-	epsilon1	+	+	-	+	+	+
	PNUSAE014219	C5	17	USA	Human	missing	SRR7219470	stx1a	-	epsilon1	+	+	-	+	+	+
84	432753	C5	17	UK	Human	2017	SRR7221260	stx1a	-	epsilon1	+	+	-	+	+	+
	339498	C3	17	UK	Human	2017	SRR7223136	stx1a	-	-	-	-	-	-	-	-
	PNUSAE014112	C5	17	USA	Human	missing	SRR7233632	stx1a	-	epsilon1	+	+	-	+	+	+
	PNUSAE014133	C4	17	USA	Human	missing	SRR7233651	stx1a	-	epsilon1	+	+	+	-	-	-
	PNUSAE014334	C4	17	USA	Human	missing	SRR7233653	stx1a	-	epsilon1	+	+	+	-	-	-
	416271	C3	8293	UK	Human	2017	SRR7236443	stx1a	-	epsilon1	+	+	+	+	-	-
	423145	C3	386	UK	Human	2017	SRR7236600	stx1a	-	epsilon1	+	+	-	+	+	+
	PNUSAE014420	C4	17	USA	Human	missing	SRR7244095	stx1a	-	epsilon1	+	+	+	-	-	-
	PNUSAE014383	C4	17	USA	Human	missing	SRR7244173	stx1a	-	epsilon1	+	+	+	-	-	-
	PNUSAE014384	C5	17	USA	Human	missing	SRR7244186	stx1a	-	epsilon1	+	+	-	+	+	+
	PNUSAE014379	C5	17	USA	Human	missing	SRR7244152	stx1a	-	epsilon1	+	+	-	+	+	+
	PNUSAE014377	C5	17	USA	Human	missing	SRR7244158	stx1a	-	epsilon1	+	+	-	+	+	+
	PNUSAE014388	C4	17	USA	Human	missing	SRR7244168	stx1a	-	epsilon1	+	+	+	-	-	-
	PNUSAE012450	C2	1967	USA	Human	missing	SRR7244206	stx1a	-	epsilon1	+	+	-	+	+	-
	388666	C3	17	UK	Human	2017	SRR7244271	stx1a	-	epsilon1	+	+	+	-	-	-
	320956	C3	17	UK	Human	2016	SRR7244330	stx1a	-	epsilon1	+	+	+	+	-	-
	PNUSAE014382	C2	1967	USA	Human	missing	SRR7248749	stx1a	stx2a	epsilon1	+	+	-	+	+	-
	PNUSAE014380	C4	17	USA	Human	missing	SRR7248751	stx1a	-	-	+	+	+	-	-	-
	PNUSAE014400	C4	17	USA	Human	missing	SRR7248765	stx1a	-	epsilon1	+	+	+	-	-	-
	304413	C3	17	UK	Human	2016	SRR7265738	stx1a	-	epsilon1	+	+	+	-	-	-
	405932	C3	17	UK	Human	2017	SRR7266778	stx1a	-	-	+	+	+	+	-	-
	FSIS21821718	C4	17	USA	product-raw-intact-beef	2018	SRR7267529	stx1a	-	epsilon1	+	+	+	-	-	-
	PNUSAE014474	C5	17	USA	Human	missing	SRR7271410	stx1a	-	epsilon1	+	+	-	+	+	+
	PNUSAE014690	C5	17	USA	Human	missing	SRR7271407	stx1a	-	epsilon1	+	+	-	+	+	+
	PNUSAE014206	C4	17	USA	Human	missing	SRR7271414	stx1a	-	epsilon1	+	+	+	-	-	-
	PNUSAE014699	C3	386	USA	Human	missing	SRR7271417	stx1a	-	epsilon1	+	+	-	+	+	+
55	PNUSAE014440	-	17	USA	Human	missing	SRR7271421	stx1a	-	epsilon1	+	+	+	-	-	-
	492537	C3	386	UK	Human	2018	SRR7277768	stx1a	-	epsilon1	+	+	-	+	+	+
	PNUSAE014487	C5	17	USA	Human	missing	SRR7280428	stx1a	-	epsilon1	-	+	-	+	+	+
	PNUSAE014483	C4	17	USA	Human	missing	SRR7280433	stx1a	-	epsilon1	+	+	+	-	-	-
	PNUSAE014505	C5	17	USA	Human	missing	SRR7280449	stx1a	-	epsilon1	+	+	-	-	+	+
	PNUSAE014687	C5	17	USA	Human	missing	SRR7280770	stx1a	-	epsilon1	+	+	-	+	+	+
	PNUSAE014592	C5	17	USA	Human	missing	SRR7280786	stx1a	-	epsilon1	+	+	-	+	+	+
85	PNUSAE014431	-	17	USA	Human	missing	SRR7280776	stx1a	-	epsilon1	+	+	-	+	+	+
	363480	C3	386	UK	Human	2017	SRR7285487	stx1a	-	epsilon1	+	+	-	+	+	+
	416272	C4	17	UK	Human	2017	SRR7286444	stx1a	-	epsilon1	+	+	+	-	-	-
	420514	C4	17	UK	Human	2017	SRR7286483	stx1a	-	epsilon1	+	+	+	-	-	-
	480727	C3	17	UK	Human	2018	SRR7290915	stx1a	-	epsilon1	+	+	+	-	-	-
	323012	C3	17	UK	Human	2016	SRR7291007	stx1a	-	epsilon1	+	+	+	-	-	-
53	433534	-	386	UK	Human	2017	SRR7291013	stx1a	-	epsilon1	+	+	-	-	+	+
	392843	C5	17	UK	Human	2017	SRR7291942	stx1a	-	epsilon1	+	+	-	+	+	+
	PNUSAE014708	C2	1967	USA	Human	missing	SRR7300449	stx1a	-	epsilon1	+	+	-	+	+	-
	PNUSAE014713	C2	1967	USA	Human	missing	SRR7300450	stx1a	-	epsilon1	+	+	-	+	+	-
	PNUSAE014709	C4	6654	USA	Human	missing	SRR7300431	stx1a	-	epsilon1	+	+	+	-	-	-
	PNUSAE014748	C4	17	USA	Human	missing	SRR7346133	stx1a	-	epsilon1	+	+	+	-	-	-
	PNUSAE014461	C2	1967	USA	Human	missing	SRR7346137	stx1a	-	epsilon1	+	+	-	+	+	-
	PNUSAE014457	C5	17	USA	Human	missing	SRR7346146	stx1a	-	epsilon1	-	-	-	-	-	-
	PNUSAE013933	C5	17	USA	Human	missing	SRR7346140	stx1a	-	epsilon1	+	+	-	+	+	+
	554389	C3	17	UK	Human	2018	SRR7358006	stx1a	-	epsilon1	+	+	+	-	-	-
	FSIS11810103	C4	17	USA	comminuted beef	2018	SRR7406086	stx1a	-	epsilon1	+	+	+	-	-	-
	PNUSAE014946	C2	1967	USA	Human	missing	SRR7403804	stx1a	-	epsilon1	+	+	-	+	+	-
52	17-00944	C4	17	Germany	Human	2017	SRR7403873	stx1a	-	epsilon1	+	+	+	-	-	-
53	431303	C3	386	UK	Human	2017	SRR7407925	stx1a	-	epsilon1	+	+	-	-	+	+
	336945	C5	17	UK	Human	2017	SRR7407920	stx1a	-	epsilon1	+	+	-	+	+	+
	555461	C5	17	UK	Human	2018	SRR7407922	stx1a	-	epsilon1	+	+	-	+	+	+
	555464	C3	17	UK	Human	2018	SRR7407952	stx1a	-	epsilon1	+	+	+	-	-	-
	PNUSAE014790	C4	17	USA	Human	missing	SRR7413718	stx1a	-	epsilon1	+	+	+	-	-	-
	PNUSAE014910	C4	17	USA	Human	missing	SRR7413758	stx1a	-	epsilon1	+	+	+	-	-	-
	PNUSAE014854	C2	1967	USA	Human	missing	SRR7413797	stx1a	-	epsilon1	-	+	-	+	+	-
	PNUSAE014857	C4	17	USA	Human	missing	SRR7414459	stx1a	-	epsilon1	+	+	+	-	-	-
	PNUSAE014463	C5	7237	USA	Human	missing	SRR7414407	stx1a	-	epsilon1	+	+	-	+	+	+
	PNUSAE014683	C4	17	USA	Human	missing	SRR7414583	stx1a	-	epsilon1	+	+	+	-	-	-
	PNUSAE014616	C4	17	USA	Human	missing	SRR7414492	stx1a	-	epsilon1	+	+	+	-	-	-
	PNUSAE014759	C4	17	USA	Human	missing	SRR7414490	stx1a	-	epsilon1	+	+	+	-	-	-
	PNUSAE014406	C5	17	USA	Human	missing	SRR7414534	stx1a	-	epsilon1	+	+	-	+	+	+
	PNUSAE014399	C2	1967	USA	Human	missing	SRR7414653	stx1a	-	epsilon1	+	+	-	+	+	-
	PNUSAE014396	C5	17	USA	Human	missing	SRR7414610	stx1a	-	epsilon1	+	+	-	+	+	+
	557650	C3	17	UK	Human	2018	SRR7416069	stx1a	-	epsilon1	+	+	+	-	-	-
77	JWC-3224	C5	17	USA	Bovine	2016	SRR7427316	stx1a	-	epsilon1	+	+	-	+	+	+
	JWC-3218	C5	17	USA	Bovine	2016	SRR7427725	stx1a	-	epsilon1	+	+	-	+	+	+
	JWC-3219	C5	17	USA	Bovine	2016	SRR7656064	stx1a	-	epsilon1	+	+	-	+	+	+
77	JWC-3220	C5	17	USA	Bovine	2016	SRR7428136	stx1a	-	epsilon1	-	+	-	+	+	+
85	PNUSAE014860	-	17	USA	Human	missing	SRR7430525	stx1a	-	epsilon1	+	+	-	+	+	+
	PNUSAE014850	C4	17	USA	Human	missing	SRR7430539	stx1a	-	epsilon1	+	+	+	-	-	-
54	PNUSAE014872	C4	17	USA	Human	missing	SRR7430524	stx1a	-	epsilon1	-	+	+	-	-	-
	FSIS11810694	C4	17	USA	product-raw-intact-beef	2018	SRR7439323	stx1a	-	epsilon1	+	+	+	-	-	-
	FSIS11810695	C4	17	USA	product-raw-intact-beef	2018	SRR7439295	stx1a	-	epsilon1	+	+	+	-	-	-
	PNUSAE014982	C5	17	USA	Human	missing	SRR7439062	stx1a	-	epsilon1	+	+	-	+	+	+
55	PNUSAE014403	C4	17	USA	Human	missing	SRR7439074	stx1a	-	epsilon1	+	+	+	-	-	-
	PNUSAE014930	C4	17	USA	Human	missing	SRR7439085	stx1a	-	epsilon1	-	-	+	-	-	-
	PNUSAE014929	C4	17	USA	Human	missing	SRR7439065	stx1a	-	epsilon1	+	+	+	-	-	-
	PNUSAE015019	C5	17	USA	Human	missing	SRR7439087	stx1a	-	epsilon1	+	+	-	+	+	+
85	PNUSAE015014	C5	17	USA	Human	missing	SRR7439084	stx1a	-	epsilon1	+	+	-	+	+	+
	PNUSAE014939	C4	17	USA	Human	missing	SRR7439112	stx1a	-	epsilon1	+	+	+	-	-	-
	PNUSAE015067	C5	8353	USA	Human	missing	SRR7439139	stx1a	-	epsilon1	+	+	-	+	+	+
	PNUSAE014608	C5	17	USA	Human	missing	SRR7456314	stx1a	-	epsilon1	+	+	-	+	+	+
	PNUSAE015113	C5	17	USA	Human	missing	SRR7456204	stx1a	-	epsilon1	+	+	-	+	+	+
	PNUSAE015111	C5	17	USA	Human	missing	SRR7456325	stx1a	-	epsilon1	+	+	-	+	+	+
	PNUSAE015109	C5	17	USA	Human	missing	SRR7456207	stx1a	-	epsilon1	+	+	-	+	+	+
	PNUSAE014827	C4	17	USA	Human	missing	SRR7456364	stx1a	-	epsilon1	+	+	+	-	-	-
	PNUSAE015066	C4	17	USA	Human	missing	SRR7456377	stx1a	-	epsilon1	+	+	+	-	-	-
	PNUSAE015194	C5	17	USA	Human	missing	SRR7456320	stx1a	-	epsilon1	+	+	-	+	+	+
	PNUSAE015142	C4	17	USA	Human	missing	SRR7464635	stx1a	stx2d	-	+	+	+	-	-	-
	PNUSAE015139	C5	17	USA	Human	missing	SRR7464626	stx1a	-	epsilon1	+	+	-	+	+	+
	PNUSAE015300	C2	1967	USA	Human	missing	SRR7466955	stx1a	-	epsilon1	+	+	-	+	+	-
	563426	C3	17	UK	Human	2018	SRR7474034	stx1a	-	epsilon1	+	+	+	-	-	-
	PNUSAE015128	C5	17	USA	Human	missing	SRR7477739	stx1a	-	epsilon1	+	+	-	+	+	+
	PNUSAE015252	C5	17	USA	Human	missing	SRR7477724	stx1a	-	epsilon1	-	-	-	-	-	-
	PNUSAE015233	C5	17	USA	Human	missing	SRR7477734	stx1a	-	epsilon1	-	-	-	-	-	-
	PNUSAE015203	C4	17	USA	Human	missing	SRR7477727	stx1a	-	epsilon1	+	+	+	-	-	-
	PNUSAE015154	C4	17	USA	Human	missing	SRR7477717	stx1a	-	epsilon1	+	+	+	-	-	-
	PNUSAE015072	C5	17	USA	Human	missing	SRR7477722	stx1a	-	epsilon1	+	+	-	+	+	+
	PNUSAE015091	C2	1967	USA	Human	missing	SRR7477760	stx1a	-	epsilon1	+	+	-	+	+	-
	PNUSAE015266	C4	17	USA	Human	missing	SRR7478733	stx1a	-	epsilon1	+	+	+	-	-	-
	PNUSAE015253	C5	17	USA	Human	missing	SRR7478686	stx1a	-	epsilon1	+	+	-	+	+	+
	PNUSAE014738	C2	1967	USA	Human	missing	SRR7478738	stx1a	stx2a	epsilon1	+	+	-	+	+	-
	PNUSAE014907	C5	17	USA	Human	missing	SRR7478748	stx1a	-	epsilon1	+	+	-	+	+	+
	PNUSAE015130	C5	17	USA	Human	missing	SRR7479025	stx1a	-	epsilon1	+	+	-	+	+	+
	PNUSAE015272	C2	1967	USA	Human	missing	SRR7479045	stx1a	-	epsilon1	+	+	-	+	+	-
	PNUSAE015240	C4	17	USA	Human	missing	SRR7479051	stx1a	-	epsilon1	+	+	+	-	-	-
	PNUSAE015288	C4	17	USA	Human	missing	SRR7479043	stx1a	-	epsilon1	+	+	+	-	-	-
	PSU-0766	C2	1967	USA	Bovine	2013	SRR7499284	stx1a	stx2a	epsilon1	+	+	-	+	+	-
78	503160	C3	386	UK	missing	2018	SRR7500967	stx1a	-	epsilon1	+	+	-	+	+	+
	PNUSAE015326	C1	17	USA	Human	missing	SRR7503825	stx1a	-	epsilon1	+	+	+	-	-	-
	PNUSAE015325	C2	1967	USA	Human	missing	SRR7503830	stx1a	-	epsilon1	-	-	-	-	-	-
	PNUSAE015263	C5	17	USA	Human	missing	SRR7503816	stx1a	-	epsilon1	+	+	-	+	+	+
	PNUSAE015323	C4	17	USA	Human	missing	SRR7503843	stx1a	-	epsilon1	+	+	+	-	-	-
	PNUSAE015320	C4	17	USA	Human	missing	SRR7503863	stx1a	-	epsilon1	+	+	+	-	-	-
	PNUSAE015314	C2	1967	USA	Human	missing	SRR7503862	stx1a	-	epsilon1	+	+	-	+	+	-
	PNUSAE015450	C5	17	USA	Human	missing	SRR7505606	stx1a	-	epsilon1	+	+	-	+	+	+
	PNUSAE015544	C4	17	USA	Human	missing	SRR7505691	stx1a	-	epsilon1	+	+	+	-	-	-
	PNUSAE015542	C4	17	USA	Human	missing	SRR7505683	stx1a	-	epsilon1	+	+	+	-	-	-
	PNUSAE015461	C4	17	USA	Human	missing	SRR7505650	stx1a	-	epsilon1	+	+	+	-	-	-
	PNUSAE015641	C5	17	USA	Human	missing	SRR7505653	stx1a	-	epsilon1	-	+	-	+	+	-
78	468942	C3	386	UK	missing	2018	SRR7505871	stx1a	-	epsilon1	+	+	-	+	+	+
	FSIS11811493	C4	17	USA	comminuted beef	2018	SRR7527888	stx1a	-	epsilon1	-	+	+	-	-	-
	FSIS11811494	C4	17	USA	comminuted beef	2018	SRR7527889	stx1a	-	epsilon1	-	+	+	-	-	-
	JWC-3267	C5	17	USA	Bovine	2016	SRR7551898	stx1a	-	epsilon1	-	+	-	+	+	-
	JWC-3268	C5	17	USA	Bovine	2016	SRR7551902	stx1a	-	epsilon1	+	+	-	+	+	+
	PSU-0773	C3	17	USA	Bovine	2013	SRR7613736	stx1a	-	epsilon1	+	+	+	-	-	-
	PSU-0806	C5	17	USA	Swine	2014	SRR7613561	-	-	epsilon1	+	+	-	-	+	-
	FSIS11812052	C2	1967	USA	comminuted beef	2018	SRR7624170	stx1a	-	epsilon1	+	+	-	-	+	-
	FSIS21821994	C2	1967	USA	Bovine	2018	SRR7758384	stx1a	-	epsilon1	+	+	-	+	+	-
	ECOL-18-VL-SD-OK-0006	4LVs of ST17	8497	USA	Canine	2018	SRR7798872	-	-	-	-	-	-	-	-	-
	593574	C4	17	UK	Human	2018	SRR7833098	stx1a	-	epsilon1	+	-	-	-	-	-
	580464	C4	17	UK	Human	2018	SRR7838552	stx1a	-	epsilon1	+	+	+	-	-	-
86	593572	-	17	UK	Human	2018	SRR7842079	stx1a	-	epsilon1	+	-	-	-	-	-
	596233	C3	17	UK	Human	2018	SRR7842182	stx1a	-	epsilon1	+	+	+	+	-	-
	585955	C3	17	UK	Human	2018	SRR7842202	stx1a	-	epsilon1	+	+	+	+	-	-
86	593573	C4	17	UK	Human	2018	SRR7850168	stx1a	-	epsilon1	+	-	-	-	-	-
	596212	C4	17	UK	Human	2018	SRR7866119	stx1a	-	epsilon1	+	-	-	-	-	-
	607862	C5	17	UK	Human	2018	SRR7892569	stx1a	-	epsilon1	+	+	-	-	+	+
	611455	C3	17	UK	Human	2018	SRR7943913	stx1a	-	epsilon1	+	+	+	+	-	-
	611444	C5	17	UK	Human	2018	SRR7943932	stx1a	-	epsilon1	+	+	-	+	+	+
	621721	C4	17	UK	Human	2018	SRR8058698	stx1a	-	epsilon1	+	+	+	-	-	-
	PSU-1444	C1	20	Hungary	Rabbit/Hare	1988	SRR8112804	-	-	beta1	-	-	-	-	-	-
	FSIS21823104	C2	8794	USA	product-raw-intact-beef	2018	SRR8381537	stx1a	-	epsilon1	-	+	-	+	+	-
	FSIS31801366	C5	17	USA	product-raw-intact-beef	2018	SRR8420302	stx1a	-	epsilon1	+	+	-	+	+	-
	AUSMDU00021417	C3	17	Australia	Human	2012	SRR8592206	-	stx2a	-	+	+	+	-	-	-
	FSIS11917328	C4	17	USA	product-raw-intact-beef	2015	SRR8592588	stx1a	-	epsilon1	-	+	+	-	-	-
	FSIS21923586	C5	17	USA	product-raw-intact-beef	2019	SRR8618209	stx1a	-	epsilon1	+	+	-	+	+	-
	FSIS21923545	C2	1967	USA	product-raw-intact-beef	2019	SRR8645006	stx1a	-	epsilon1	+	+	-	+	+	-
	FSIS11918117	C1	9133	USA	Swine	2019	SRR8699572	-	-	beta1	-	-	-	-	-	-
	697434	C3	17	UK	Human	2019	SRR8700959	stx1a	-	epsilon1	+	+	+	+	-	-
	704778	C4	17	UK	Human	2019	SRR8740638	stx1a	-	-	+	+	+	-	-	-
	708242	C3	17	UK	Human	2019	SRR8774279	stx1a	-	epsilon1	+	+	+	+	-	-
	EC318	C1	1790	Italy	Animal feces	2017	SRR8776702	-	-	beta1	-	+	-	-	-	-
	712260	C3	17	UK	Human	2019	SRR8820005	stx1a	-	epsilon1	+	+	+	+	-	-
	FSIS11919458	C4	17	USA	Product-Raw-Ground, Comminuted or Otherwise Nonintact-Pork	2019	SRR8838616	stx1a	-	epsilon1	+	+	+	-	-	-
63	PNUSAE023031	-	17	USA	Human	missing	SRR8843791	stx1a	-	epsilon1	+	+	+	-	-	-
	FSIS31901770	C4	17	USA	Bovine	2019	SRR8863387	stx1a	-	epsilon1	+	+	+	-	-	-
	PNUSAE023320	C5	17	USA	Human	missing	SRR8870057	stx1a	-	epsilon1	+	+	-	+	+	+
	PNUSAE022183	C5	17	USA	Human	missing	SRR8870147	stx1a	-	epsilon1	+	+	-	+	+	+
	PNUSAE023156	C4	17	USA	Human	missing	SRR8870043	stx1a	-	epsilon1	+	+	+	-	-	-
63	PNUSAE023288	-	17	USA	Human	missing	SRR8874852	stx1a	-	epsilon1	+	+	+	-	-	-
57	PNUSAE023441	-	17	USA	Human	missing	SRR8896897	stx1a	-	epsilon1	+	+	+	-	-	-
63	PNUSAE023551	-	17	USA	Human	missing	SRR8896873	stx1a	-	epsilon1	+	+	+	-	-	-
63	PNUSAE023550	-	17	USA	Human	missing	SRR8896876	stx1a	-	epsilon1	+	+	+	-	-	-
	PNUSAE023549	C4	17	USA	Human	missing	SRR8896865	stx1a	-	epsilon1	+	+	+	-	-	-
	PNUSAE023436	C4	17	USA	Human	missing	SRR8896872	stx1a	-	epsilon1	+	+	+	-	-	-
63	PNUSAE023435	-	17	USA	Human	missing	SRR8896866	stx1a	-	epsilon1	+	+	+	-	-	-
	PNUSAE023433	C4	17	USA	Human	missing	SRR8896871	stx1a	-	epsilon1	+	+	+	-	-	-
63	PNUSAE023426	-	17	USA	Human	missing	SRR8896867	stx1a	-	epsilon1	+	+	+	-	-	-
63	PNUSAE023427	-	17	USA	Human	missing	SRR8896877	stx1a	-	epsilon1	+	+	+	-	-	-
57	PNUSAE023428	-	17	USA	Human	missing	SRR8896878	stx1a	-	epsilon1	+	+	+	-	-	-
63	PNUSAE023429	C4	17	USA	Human	missing	SRR8896863	stx1a	-	epsilon1	+	+	+	-	-	-
	PNUSAE023420	C4	17	USA	Human	missing	SRR8896864	stx1a	-	epsilon1	+	+	+	-	-	-
	PNUSAE023418	C4	17	USA	Human	missing	SRR8896896	stx1a	-	epsilon1	+	+	+	-	-	-
	FSIS11920166	C4	17	USA	Bovine	2019	SRR8915531	stx1a	-	epsilon1	+	+	+	-	-	-
	SurreyAPEC070	4LVs of ST17	1146	UK	Poultry	2017	SRR8924210	-	-	-	-	-	-	-	-	-
	FSIS11920090	C4	17	USA	Bovine	2015	SRR8923540	stx1a	-	epsilon1	+	+	+	-	-	-
63	PNUSAE023618	-	17	USA	Human	missing	SRR8924604	stx1a	-	epsilon1	+	+	+	-	-	-
	PNUSAE023617	C4	17	USA	Human	missing	SRR8924603	stx1a	-	epsilon1	+	+	+	-	-	-
63	PNUSAE023623	-	17	USA	Human	missing	SRR8924605	stx1a	-	epsilon1	+	+	+	-	-	-
	PNUSAE023625	C4	17	USA	Human	missing	SRR8924610	stx1a	-	epsilon1	+	+	+	-	-	-
56	PNUSAE023624	-	17	USA	Human	missing	SRR8924609	stx1a	-	epsilon1	+	+	+	-	-	-
	PNUSAE023727	C5	17	USA	Human	missing	SRR8942705	stx1a	-	epsilon1	+	+	-	+	+	+
	PNUSAE023726	C5	17	USA	Human	missing	SRR8942701	stx1a	-	epsilon1	+	+	-	+	+	+
	PNUSAE023634	C5	17	USA	Human	missing	SRR8942730	stx1a	-	epsilon1	+	+	-	+	+	+
	PNUSAE023929	C4	17	USA	Human	missing	SRR8946455	stx1a	-	epsilon1	+	+	+	-	-	-
	PNUSAE023933	C4	17	USA	Human	missing	SRR8946476	stx1a	-	epsilon1	+	+	+	-	-	-
56	PNUSAE023930	-	17	USA	Human	missing	SRR8946481	stx1a	-	epsilon1	+	+	+	-	-	-
63	PNUSAE023928	-	17	USA	Human	missing	SRR8946480	stx1a	-	epsilon1	+	+	+	-	-	-
63	PNUSAE023932	-	17	USA	Human	missing	SRR8946475	stx1a	-	epsilon1	+	+	+	-	-	-
63	PNUSAE023931	C4	17	USA	Human	missing	SRR8946472	stx1a	-	epsilon1	+	+	+	-	-	-
	PNUSAE023904	C5	17	USA	Human	missing	SRR8951330	stx1a	-	epsilon1	+	+	-	-	+	+
	FSIS11920552	4LVs of ST17	9296	USA	comminuted beef	2019	SRR8979727	-	-	-	-	-	-	-	-	-
	FSIS11920553	4LVs of ST17	9296	USA	comminuted beef	2019	SRR8979729	-	-	-	-	-	-	-	-	-
	FSIS11920554	4LVs of ST17	9296	USA	comminuted beef	2019	SRR8979728	-	-	-	-	-	-	-	-	-
	FSIS11920555	4LVs of ST17	9296	USA	comminuted beef	2019	SRR8979730	-	-	-	-	-	-	-	-	-
	PNUSAE023964	C5	17	USA	Human	missing	SRR8985613	stx1a	-	epsilon1	+	+	-	+	+	+
	PNUSAE023965	C4	17	USA	Human	missing	SRR8985507	stx1a	-	epsilon1	+	+	+	-	-	-
57	PNUSAE024155	-	17	USA	Bovine	2019	SRR8987623	stx1a	-	epsilon1	+	+	+	-	-	-
	PNUSAE024143	C4	17	USA	Human	missing	SRR8989658	stx1a	-	epsilon1	+	+	+	-	-	-
63	PNUSAE024140	-	17	USA	Human	missing	SRR8989652	stx1a	-	epsilon1	+	+	+	-	-	-
63	PNUSAE024139	-	17	USA	Human	missing	SRR8989656	stx1a	-	epsilon1	+	+	+	-	-	-
	PNUSAE024138	C5	17	USA	Human	missing	SRR8989650	stx1a	-	epsilon1	+	+	-	+	+	+
	PNUSAE024137	C4	17	USA	Human	missing	SRR8989657	stx1a	-	epsilon1	+	-	-	-	-	-
56	PNUSAE024136	C4	17	USA	Human	missing	SRR8989655	stx1a	-	epsilon1	+	+	+	-	-	-
	PNUSAE024141	C4	17	USA	Human	missing	SRR8989651	stx1a	-	epsilon1	+	+	+	-	-	-
	PNUSAE024144	C4	17	USA	Human	missing	SRR8989654	stx1a	-	-	+	+	+	-	-	-
	PNUSAE024149	C4	17	USA	Human	missing	SRR8989661	-	-	epsilon1	+	+	+	-	-	-
	PNUSAE024148	C4	17	USA	Human	missing	SRR8989660	stx1a	-	epsilon1	+	+	+	-	-	-
	PNUSAE024147	C4	17	USA	Human	missing	SRR8989664	stx1a	-	epsilon1	+	-	-	-	-	-
63	PNUSAE024145	-	17	USA	Human	missing	SRR8989663	stx1a	-	epsilon1	+	+	+	-	-	-
	PNUSAE024142	C4	17	USA	Human	missing	SRR8989665	stx1a	-	epsilon1	+	+	+	-	-	-
63	PNUSAE024146	-	17	USA	Human	missing	SRR8989659	stx1a	-	-	+	+	+	-	-	-
63	PNUSAE024170	-	17	USA	Bovine	2019	SRR8992478	stx1a	-	epsilon1	+	+	+	-	-	-
63	PNUSAE024172	-	17	USA	Bovine	2019	SRR8992472	stx1a	-	epsilon1	+	+	+	-	-	-
63	PNUSAE024171	-	17	USA	Bovine	2019	SRR8992468	stx1a	-	epsilon1	+	+	+	-	-	-
63	PNUSAE024164	-	17	USA	Bovine	2019	SRR8992461	stx1a	-	epsilon1	+	+	+	-	-	-
57	PNUSAE024169	C4	17	USA	Bovine	2019	SRR8992475	stx1a	-	epsilon1	+	+	+	-	-	-
63	PNUSAE024165	-	17	USA	Bovine	2019	SRR8992484	stx1a	-	epsilon1	+	+	+	-	-	-
	PNUSAE024163	C4	17	USA	Bovine	2019	SRR8992541	stx1a	-	epsilon1	+	+	+	-	-	-
	PNUSAE024166	C4	17	USA	Bovine	2019	SRR8992486	stx1a	-	epsilon1	+	+	+	-	-	-
63	PNUSAE024167	-	17	USA	Bovine	2019	SRR8992490	stx1a	-	epsilon1	+	+	+	-	-	-
	PNUSAE023345	C5	17	USA	Human	missing	SRR8992735	stx1a	-	epsilon1	+	+	-	+	+	+
63	PNUSAE023349	-	17	USA	Human	missing	SRR8992733	stx1a	-	epsilon1	+	+	+	-	-	-
	FSIS11920627	4LVs of ST17	9296	USA	Bovine	2019	SRR8996707	-	-	-	-	-	-	-	-	-
	PNUSAE024048	C4	17	USA	Human	missing	SRR9003413	stx1a	-	epsilon1	+	+	+	-	-	-
	PNUSAE020751	C5	17	USA	Human	missing	SRR9021792	stx1a	-	epsilon1	+	+	-	+	+	-
58	PNUSAE024258	-	17	USA	Human	missing	SRR9036419	stx1a	-	epsilon1	+	+	+	-	-	-
	FSIS11920873	C2	1967	USA	product-raw-intact-beef	2019	SRR9037379	stx1a	-	epsilon1	+	+	-	+	+	-
	PNUSAE024329	C5	17	USA	Human	missing	SRR9048331	stx1a	-	epsilon1	+	+	-	+	+	+
	738567	C3	17	UK	Human	2019	SRR9050431	stx1a	-	epsilon1	+	+	+	-	-	-
	CFSAN077238	C4	17	USA	Bovine	2017	SRR9066906	stx1a	-	-	+	+	+	-	-	-
	CFSAN084806	C5	17	USA	Bovine	2018	SRR9067196	stx1a	-	epsilon1	+	+	-	+	+	+
	PNUSAE024547	C2	1967	USA	Human	missing	SRR9090603	stx1a	stx2a	epsilon1	+	+	-	+	+	-
63	PNUSAE024525	-	17	USA	Human	missing	SRR9090592	stx1a	-	epsilon1	+	+	+	-	-	-
63	PNUSAE024524	-	17	USA	Human	missing	SRR9090600	stx1a	-	epsilon1	+	+	+	-	-	-
	PNUSAE024520	C4	17	USA	Human	missing	SRR9090591	stx1a	-	epsilon1	+	+	+	-	-	-
	PNUSAE024518	C4	17	USA	Human	missing	SRR9090596	stx1a	-	epsilon1	+	-	-	-	-	-
63	PNUSAE024526	-	17	USA	Human	missing	SRR9090595	stx1a	-	epsilon1	+	+	+	-	-	-
	PNUSAE024503	C5	17	USA	Human	missing	SRR9090946	stx1a	stx2c	epsilon1	+	+	-	+	+	-
	PNUSAE024485	C5	17	USA	Human	missing	SRR9097717	stx1a	-	epsilon1	+	+	-	+	+	+
	PNUSAE024633	C5	17	USA	Human	missing	SRR9132353	stx1a	-	epsilon1	+	+	-	+	+	+
	FSIS11921378	C5	17	USA	comminuted beef	2019	SRR9127659	stx1a	-	epsilon1	+	+	-	+	+	-
	PNUSAE024668	C5	17	USA	Human	missing	SRR9132218	stx1a	-	epsilon1	+	+	-	+	+	+
	FSIS11921359	C4	17	USA	Bovine	2019	SRR9134229	stx1a	-	epsilon1	+	+	+	-	-	-
	FSIS11921360	C4	17	USA	product-raw-intact-beef	2019	SRR9134233	stx1a	-	epsilon1	+	+	+	-	-	-
[truncated: 704 more rows]

## Sheet: TableS2
Table S2. Plasmid-associated virulence genes in an in-house database for repertoire analyses of these genes.
Gene	Strain*1	Locus_tag	Accession No.	Sequences
hlyA	12009	ECO103_p31	AP010959	atgacagtaaataaaataaagaacattttcaataatgcgacattgactacaaaatcagcatttaatacagcatcatcaagcgtacgttccgctggcaaaaaactcatattattaatacctgataattatgaagctcagggcgtgggtattaatgagttggtcaaagctgctgatgagcttggaatagaaatacaccgtactgaacgagatgatacagcgattgcaaaccagttttttggtgcagcagaaaaagttgtaggattaactgaacgtggtgttgcaatattcgcaccacaacttgacaaacttctgcagaagtatcagaaagttgggagtaaaataggaggaaccgctgaaaatgtaggtaataatctgggaaaagccggaacagttctctca…
ecf1	12009	ECO103_p20	AP010959	atgttgaatgcaaggcatcttcccgtactgatgtatcatcatgtcagtcgttgtccggggcttgtgacactctcacctgaaacattttgtgaacagatgaagtggctcgcagataataactggcggacggtaacatctgctgagcttgaatatttttatcaggggggaacgcttccacgaaagagtgtcatgctcacattcgatgatggttatcttgataactggctcagagcatggccggtcctgaaggaatataaccttcatgcacatatttttctcattacggggctgattggtaagggaaacgtacgtagcaggcaggagcaggaatattctcaccgcgactgtgaacggttgattgccgataaccgttcagatgaggtcatgcttcgctggtct…
stcE	PV16-126	PV16126_p1-30	AP038988	atgaaattaaagtatctgtcatgcatgatccttgcctctctggcgatgggagcatttgctgcaactgctgctgataataattcagccatttatttcaataccacccagcccgtaaatgatctgcaggggggactggccgctgaggtgaaatttgcacagagccagattttatctgcccatcctaaagaaggggaaagtcaacaacatctgaccagcctgcggaaaagtttgctgttggtccgtctggtgaaggctgatgataaaacacctgttcaggtggaagcccgagatgctaatgataaaattctcggtacgttaaccctttcgcctccctcctcactaccggataccgtctaccacctagatggtgttcctgctgatggtatcgattttactcct…
katP	PV16-126	PV16126_p1-64	AP038988	atgataaaaaaaactcttcctgttctgattcttctggcgctatcggggagcttttctaccgctgtagccgctgataaaaaagagactcaaaatttctactatccagaaacactggatttaactcctctgagattacacagccctgaatcaaatccctggggggctgattttgattatgccaccagatttcaacagctggatatggaggctctgaaaaaagatatcaaagatttgctgacaacttcccaggattggtggcctgcggattatggtcattatggtcctttctttattcgtatggcttggcacggtgccggaacatacaggacatatgatggccggggaggcgccagtggtggtcagcaacgttttgaaccgctgaacagctggccggataac…
espP	20151001	FC20151001_p1-39	AP038981	atgaataaaatatactctcttaaatacagccatattacaggagggttaatcgctgtttctgaattatccggcagagtatcatcaagagcaactggtaagaaaaaacacaaacgcatacttgcattatgttttttaggcttattacaatcctcatattcttttgcgtcacagatggatatttcaaatttctacatccgtgactatatggattttgcacagaacaagggcatatttcaggctggcgcaacaaatattgaaatagtgaagaaagatggctccaccctgaaactaccggaagtaccatttcctgacttctcaccggttgcaaacaaagggtcaaccacatctattggtggtgcatacagtatcacagccacacacaatacgaaaaaccaccac…
efa1	20151001	FC20151001_p1-77	AP038981	atgattcatccaggttcttttttagataagacaattaacaatacaagaggtaaaaatgttaatgctaatatcaaacatagtcaaattcaagagataaaaaggaatttcacctataaaaaaaatgatgacatctcatccagatttaaattttacagctcgctagtaaagcagaaaaactcaacagaagatgttgttttgataggaaaaatgatttcagatgaagttagaaattacagcaccatacataatgatagaaatatcataattaactctggaaattggaaaacatcttttttatgtaatcttgccagactactatatagcatgtttaatggtagcgtctattttccttcccgtgatgatgaaaatagctcatcccccagcccaactctacctact…
*1 Representative strains that possessed each plasmid-associated virulence gene.

## Sheet: TableS3
Table S3. Information on allele IDs for MLST in the O103:H2 strain set
	No. of strains	House keeping gene (allele ID)
ST		adk	fumC	gyrB	icd	mdh	purA	recA
17	2169	6	4	3	17	7	7	6
SLVs of ST17
386	41	91	*	*	*	*	*	*
5621	3	489	*	*	*	*	*	*
12158	3	1319	*	*	*	*	*	*
6654	2	608	*	*	*	*	*	*
8209	1	123	*	*	*	*	*	*
not assigned	1	313	*	*	*	*	*	*
6868	1	502	*	*	*	*	*	*
6346	1	575	*	*	*	*	*	*
7211	1	678	*	*	*	*	*	*
7432	1	699	*	*	*	*	*	*
7237	5	*	992	*	*	*	*	*
7049	1	*	761	*	*	*	*	*
6429	1	*	850	*	*	*	*	*
7702	1	*	1062	*	*	*	*	*
8214	1	*	1128	*	*	*	*	*
1786	6	*	*	226	*	*	*	*
7545	3	*	*	489	*	*	*	*
5472	2	*	*	458	*	*	*	*
5269	1	*	*	439	*	*	*	*
8293	1	*	*	697	*	*	*	*
9869	1	*	*	866	*	*	*	*
12694	1	*	*	1226	*	*	*	*
20	11	*	*	*	18	*	*	*
5726	2	*	*	*	593	*	*	*
8353	1	*	*	*	935	*	*	*
376	12	*	*	*	*	64	*	*
6670	1	*	*	*	*	554	*	*
1967	369	*	*	*	*	*	204	*
5659	3	*	*	*	*	*	*	395
6219	2	*	*	*	*	*	*	443
not assigned	1	*	*	*	*	*	*	236
5531	1	*	*	*	*	*	*	380
DLVs of ST17
1790	2	*	*	*	18	*	191	*
9133	1	*	*	*	18	746	*	*
5401	1	*	*	*	*	*	204	365
8794	1	357	*	*	*	*	204	*
9793	1	*	254	*	*	*	204	*
not assigned	1	*	992	*	*	*	489	*
4LVs of ST17
2307	27	*	4	33	136	99	8	*
9296	5	*	1296	33	136	99	8	*
8497	1	*	4	33	136	730	8	*
9236	1	*	4	33	136	802	8	*
10063	1	*	4	33	136	99	108	*
6LVs of ST17
1146	8	*	29	4	1	24	8	7
SLVs, single locus variants; DLVs double locus variants; 4 LVs, quadruple locus variant; 6 LV, sextuple locus variant

## Sheet: TableS4
Table S4. Proportion of the country in the five clades identified in this study
	Clades
Country	C1	C2	C3	C4	C5
Japan	4.3% (5)	3.1% (11)	8.7% (18)	8.4% (81)	8.9% (78)
USA/Canada	73.9% (85)	96.4% (344)	9.1% (19)	88.2% (854)	88.9% (775)
UK	10.4% (12)	0	63.0% (131)	2.2% (21)	2.1% (18)
other European countries	7.0% (8)	0	11.1% (23)	1.0% (10)	0
Other countries	1.7% (2)	0.6% (2)	1.9% (4)	0	0
No information	2.6% (3)	0	6.3% (13)	0.2% (2)	0.1% (1)
Total	100% (115)	100% (357)	100% (208)	100% (968)	100% (872)
